# Supplementary material for: Exploration of haplotype research consortium imputation for genome-wide association studies in 20,032 Generation Scotland participants
Source: Genome Med. 2017 Mar 7;9:23. doi: 10.1186/s13073-017-0414-4 (PMC5339960; doi:10.1186/s13073-017-0414-4)
Supplement: Additional file 3: — GS_HRC_imputed_Body_Mass_Index_significant_SNPS. (XLSX 36 kb) [file 13073_2017_414_MOESM3_ESM.xlsx]

## Sheet: Body Mass Index
Chr	Pos	rsID	effectAlleleB	otherAlleleA	Minor_Allele_Frequency	Imputation_Quality	Beta	SEBeta	P	N
2	600575	rs2683992	T	G	0.177621	0.996935	0.0795476	0.0142745	2.5081e-08	19900
2	601905	rs2867105	G	T	0.175704	0.999446	0.0813525	0.0143258	1.35698e-08	19900
2	614168	rs2947411	G	A	0.174576	0.996808	0.0805471	0.0144649	2.57006e-08	19900
2	614210	rs2860323	G	A	0.173688	0.996817	0.0806215	0.0144891	2.63239e-08	19900
2	615140	rs7567570	C	T	0.17339	0.997063	0.0802944	0.0144952	3.03569e-08	19900
2	615627	rs7559547	T	C	0.17425	0.996957	0.0798025	0.0144714	3.49769e-08	19900
2	621185	rs7570232	C	T	0.173157	0.998266	0.0792452	0.0144914	4.54009e-08	19900
2	621461	rs6548237	C	A	0.173455	0.99909	0.0792159	0.014471	4.39722e-08	19900
2	621558	rs939584	T	C	0.173296	0.999141	0.0791347	0.014481	4.63598e-08	19900
2	621910	rs6717005	C	A	0.172705	0.997392	0.0792294	0.014527	4.92663e-08	19900
2	621954	rs1320332	C	T	0.172813	0.997247	0.080432	0.0145266	3.07897e-08	19900
2	622161	rs1320331	C	G	0.172677	0.998004	0.0799131	0.0145233	3.74611e-08	19900
2	622225	rs1320330	G	T	0.17278	0.997808	0.0800687	0.0145226	3.52009e-08	19900
2	622388	rs6760543	C	G	0.172258	0.999776	0.0800101	0.0145295	3.65528e-08	19900
2	622531	rs939583	T	C	0.172199	1	0.0798657	0.0145286	3.86044e-08	19900
2	622723	rs939582	G	A	0.172257	0.999784	0.0799943	0.0145295	3.67794e-08	19900
2	622827	rs2867125	C	T	0.172239	0.99878	0.0800078	0.0145376	3.72335e-08	19900
2	622857	rs2867124	G	A	0.172239	0.99878	0.0800078	0.0145376	3.72335e-08	19900
2	623212	rs4854339	C	T	0.172243	0.998755	0.0800236	0.0145377	3.70063e-08	19900
2	623216	rs4854340	A	G	0.172239	0.99878	0.0800078	0.0145376	3.72335e-08	19900
2	623224	rs939581	T	C	0.172186	0.998518	0.0798206	0.0145423	4.04514e-08	19900
2	623691	rs11127483	A	G	0.172239	0.997976	0.0805944	0.0145428	2.99256e-08	19900
2	623740	rs11687052	G	A	0.172259	0.997992	0.0804275	0.0145418	3.18785e-08	19900
2	623798	rs11127484	C	T	0.172248	0.997925	0.080441	0.014541	3.166e-08	19900
2	623935	rs6719518	T	C	0.172261	0.997984	0.0804433	0.0145414	3.166e-08	19900
2	623976	rs6728726	C	T	0.172415	0.997366	0.0800778	0.0145389	3.63266e-08	19900
2	624034	rs6711012	C	G	0.172442	0.997375	0.0799356	0.0145386	3.83751e-08	19900
2	624084	rs6711039	A	G	0.172394	0.997726	0.0799559	0.0145367	3.79174e-08	19900
2	624205	rs6731872	G	T	0.172314	0.997667	0.0804027	0.0145404	3.20974e-08	19900
2	624210	rs6711254	A	G	0.172314	0.997667	0.0804027	0.0145404	3.20974e-08	19900
2	624524	rs2867123	C	G	0.172261	0.997984	0.0804252	0.0145414	3.18785e-08	19900
2	624581	rs2867122	C	A	0.172261	0.997984	0.0804252	0.0145414	3.18785e-08	19900
2	624678	rs2903492	A	G	0.172261	0.997984	0.0804252	0.0145414	3.18785e-08	19900
2	625029	rs7576624	T	C	0.172243	0.997959	0.0804952	0.0145412	3.10067e-08	19900
2	625057	rs7576635	T	C	0.172243	0.997959	0.0804726	0.0145404	3.12241e-08	19900
2	625347	rs12476198	C	T	0.171788	0.997535	0.0802786	0.0145577	3.49769e-08	19900
2	628504	rs6744646	G	A	0.171155	0.997135	0.0820204	0.0145901	1.89129e-08	19900
2	628524	rs6744653	G	A	0.171096	0.996969	0.0821603	0.0145965	1.81499e-08	19900
2	628749	rs6739303	T	C	0.171258	0.996818	0.0823881	0.0145884	1.62778e-08	19900
2	629244	rs12463617	C	A	0.171563	0.997796	0.0848203	0.0145566	5.64601e-09	19900
2	629510	rs6743060	A	C	0.1713	0.999114	0.0845451	0.0145613	6.39262e-09	19900
2	629601	rs6748821	G	A	0.171261	0.999496	0.0848497	0.0145554	5.56139e-09	19900
2	629694	rs6752470	A	T	0.171224	0.999269	0.0846421	0.0145565	6.07389e-09	19900
2	629831	rs6752706	C	T	0.179838	0.975408	0.0843849	0.0144231	4.89631e-09	19900
2	629881	rs12995480	C	T	0.172187	0.996587	0.0835456	0.0145416	9.17699e-09	19900
2	629914	rs6732471	A	G	0.171376	0.999645	0.0843149	0.0145488	6.81896e-09	19900
2	629959	rs12995666	C	T	0.1714	0.999637	0.0841863	0.0145482	7.17697e-09	19900
2	630024	rs13007080	C	A	0.171615	0.998543	0.0850572	0.0145483	5.01937e-09	19900
2	630034	rs13007086	T	A	0.171707	0.998072	0.0851204	0.0145477	4.88268e-09	19900
2	630070	rs66906321	C	T	0.183341	0.958076	0.0849647	0.0144581	4.1877e-09	19900
2	630075	rs73139123	T	C	0.182957	0.955294	0.0878572	0.0144924	1.34194e-09	19900
2	630113	rs12997450	T	C	0.171459	0.998855	0.0841457	0.0145525	7.37282e-09	19900
2	630224	rs6731225	T	A	0.1713	0.99944	0.084509	0.0145551	6.39262e-09	19900
2	630323	rs6725549	A	C	0.171323	0.999299	0.0845248	0.0145559	6.36347e-09	19900
2	630339	rs6731348	C	A	0.17135	0.999197	0.0845541	0.0145551	6.27624e-09	19900
2	630436	rs6725686	A	C	0.171224	0.999447	0.0844526	0.0145586	6.59757e-09	19900
2	630509	rs6735024	C	T	0.171263	0.999667	0.0843623	0.0145551	6.78933e-09	19900
2	630569	rs6735049	C	T	0.171224	0.999447	0.0844526	0.0145586	6.59757e-09	19900
2	630662	rs6731688	C	A	0.171222	0.999455	0.0844368	0.0145587	6.6417e-09	19900
2	630995	rs5017303	G	T	0.171231	0.999643	0.0845293	0.0145557	6.34891e-09	19900
2	631069	rs5017302	A	G	0.174994	0.98386	0.0837306	0.0145401	8.48097e-09	19900
2	631096	rs5017301	A	G	0.171258	0.999676	0.0843623	0.0145551	6.78933e-09	19900
2	631099	rs5017300	G	C	0.171258	0.999676	0.0843623	0.0145551	6.78933e-09	19900
2	631183	rs7579427	A	C	0.171257	0.999685	0.0843623	0.0145551	6.78933e-09	19900
2	631255	rs7588007	C	T	0.171263	0.999643	0.0843646	0.0145555	6.78933e-09	19900
2	631335	rs7569102	T	G	0.171257	0.999685	0.0843082	0.0145549	6.93778e-09	19900
2	631462	rs7569210	A	G	0.171257	0.999685	0.0843623	0.0145551	6.78933e-09	19900
2	631528	rs7585056	G	A	0.171257	0.999685	0.0843623	0.0145551	6.78933e-09	19900
2	631603	rs7579971	T	C	0.171257	0.999685	0.0843623	0.0145551	6.78933e-09	19900
2	631606	rs10865548	G	A	0.171336	0.999261	0.0845925	0.0145549	6.17486e-09	19900
2	631759	rs10865549	A	G	0.171263	0.999643	0.0843646	0.0145555	6.78933e-09	19900
2	632028	rs11127485	T	C	0.171313	0.999508	0.0847639	0.0145542	5.74514e-09	19900
2	632101	rs11127486	T	C	0.171285	0.999549	0.0845383	0.0145553	6.31982e-09	19900
2	632146	rs12623218	A	T	0.171285	0.999549	0.0845383	0.0145553	6.31982e-09	19900
2	632300	rs12992154	T	G	0.171286	0.999541	0.0845338	0.0145555	6.33436e-09	19900
2	632348	rs13021737	G	A	0.171291	0.99951	0.0845631	0.0145548	6.24723e-09	19900
2	632379	rs13027828	G	T	0.171297	0.999469	0.0845654	0.0145551	6.24723e-09	19900
2	632529	rs13028252	C	T	0.171452	0.999076	0.0848925	0.0145532	5.43507e-09	19900
2	632550	rs13012571	T	C	0.171386	0.999075	0.0846872	0.0145533	5.91609e-09	19900
2	632592	rs12992672	A	G	0.171527	0.99855	0.0841593	0.0145496	7.28226e-09	19900
2	632609	rs13022337	G	A	0.171483	0.998558	0.0846398	0.0145542	6.04512e-09	19900
2	632723	rs13013021	T	C	0.171487	0.998384	0.0842946	0.0145544	6.96757e-09	19900
2	632760	rs34119520	C	T	0.171492	0.998351	0.0843172	0.0145547	6.90803e-09	19900
2	632808	rs12993295	T	G	0.171453	0.998565	0.0843578	0.0145544	6.78933e-09	19900
2	632904	rs35802221	G	A	0.171355	0.99831	0.0841322	0.014558	7.50917e-09	19900
2	632922	rs62105303	A	G	0.171464	0.998633	0.084342	0.0145535	6.81896e-09	19900
2	632925	rs62105304	G	A	0.171464	0.998633	0.084342	0.0145535	6.81896e-09	19900
2	633659	rs13035713	C	T	0.171382	0.999475	0.0849196	0.0145535	5.37916e-09	19900
2	633661	rs62105307	G	A	0.171315	0.999475	0.0847369	0.0145557	5.83046e-09	19900
2	634476	rs4854342	C	G	0.171271	0.999622	0.0844007	0.0145544	6.67116e-09	19900
2	634905	rs6548238	C	T	0.171265	0.999664	0.0844097	0.014555	6.65642e-09	19900
2	635154	rs6548239	A	G	0.171265	0.999664	0.0844097	0.014555	6.65642e-09	19900
2	635200	rs6734363	A	G	0.171268	0.999641	0.0844255	0.0145549	6.61227e-09	19900
2	635721	rs6755502	C	T	0.171265	0.999664	0.0844097	0.014555	6.65642e-09	19900
2	635857	rs6746275	A	C	0.171262	0.999591	0.0843172	0.0145556	6.9229e-09	19900
2	635866	rs6751994	G	A	0.171262	0.999591	0.0843172	0.0145556	6.9229e-09	19900
2	636017	rs6749375	T	C	0.171529	0.999036	0.0848203	0.0145524	5.58956e-09	19900
2	636790	rs35142762	C	T	0.171728	0.998169	-0.0846128	0.0145445	5.97335e-09	19900
2	636819	rs35796073	A	C	0.171308	0.998889	-0.0845676	0.0145584	6.29076e-09	19900
2	636929	rs6548240	A	C	0.171544	0.998718	0.0833854	0.0145513	1.0017e-08	19900
2	637498	rs13387939	A	C	0.171396	0.999209	0.0850956	0.0145526	4.99195e-09	19900
2	637508	rs13396119	C	T	0.171427	0.999265	0.0851452	0.0145508	4.86906e-09	19900
2	637597	rs13388043	T	C	0.171366	0.999278	0.0848925	0.014551	5.4071e-09	19900
2	637830	rs13393304	G	A	0.171397	0.999601	0.0848249	0.0145469	5.50516e-09	19900
2	638107	rs4854343	A	G	0.172962	0.996439	0.0828326	0.0145236	1.1751e-08	19900
2	638144	rs4854344	T	G	0.171558	0.999569	0.0851362	0.0145434	4.80113e-09	19900
2	638190	rs4854345	G	A	0.171407	0.999523	0.085134	0.0145489	4.86906e-09	19900
2	638560	rs7561556	C	T	0.171423	0.999483	0.0849422	0.0145487	5.26779e-09	19900
2	638566	rs7606023	G	C	0.171423	0.999483	0.0849422	0.0145487	5.26779e-09	19900
2	638918	rs4854346	C	A	0.171474	0.99961	0.0858627	0.0145501	3.60884e-09	19900
2	639061	rs7564711	G	T	0.171381	0.999708	0.0848497	0.0145501	5.49112e-09	19900
2	639900	rs11127487	T	C	0.171476	0.999646	0.084985	0.0145461	5.1432e-09	19900
2	640701	rs10166979	G	A	0.171457	0.999703	0.085161	0.0145465	4.78757e-09	19900
2	641082	rs10169736	T	A	0.171472	0.999671	0.0849783	0.014546	5.157e-09	19900
2	641159	rs4854347	C	A	0.171456	0.999711	0.0851701	0.0145457	4.76048e-09	19900
2	641718	rs10865550	G	T	0.171409	0.99991	0.08487	0.0145482	5.42108e-09	19900
2	641863	rs10865551	A	T	0.171518	0.999711	0.0853686	0.0145445	4.37214e-09	19900
2	642253	rs12714413	C	T	0.171393	0.99995	0.0850618	0.014548	5.00566e-09	19900
2	642467	rs13391851	G	A	0.171361	0.999773	0.0850369	0.0145505	5.08807e-09	19900
2	642499	rs7601028	G	C	0.171393	0.99995	0.0850618	0.014548	5.00566e-09	19900
2	642846	rs7591067	A	G	0.171414	0.999826	0.0851791	0.0145496	4.78757e-09	19900
2	643303	rs7604609	G	C	0.171393	0.99995	0.0850618	0.014548	5.00566e-09	19900
2	643315	rs7560127	C	T	0.171393	0.99995	0.0850618	0.014548	5.00566e-09	19900
2	643320	rs7594220	A	G	0.171393	0.99995	0.0850618	0.014548	5.00566e-09	19900
2	643428	rs7604752	A	C	0.171386	0.999905	0.085073	0.0145499	5.00566e-09	19900
2	643469	rs7560246	C	T	0.171427	0.999701	0.085258	0.0145489	4.62563e-09	19900
2	644529	rs13025697	C	T	0.171396	0.999933	0.0850618	0.014548	5.00566e-09	19900
2	644953	rs7561317	G	A	0.171516	0.999796	0.0855107	0.014542	4.09624e-09	19900
2	645082	rs7567368	C	T	0.171392	0.999718	0.0851249	0.0145496	4.89631e-09	19900
2	645122	rs7558910	G	C	0.171398	0.999727	0.0850933	0.0145488	4.95091e-09	19900
2	645203	rs7559018	T	C	0.171375	0.999849	0.0849083	0.0145483	5.33733e-09	19900
2	645372	rs7567710	G	T	0.171375	0.999849	0.0849083	0.0145483	5.33733e-09	19900
2	645646	rs7559447	T	C	0.171365	0.999916	0.0848068	0.0145491	5.57547e-09	19900
2	646061	rs11127488	C	T	0.171362	0.999933	0.0849106	0.0145487	5.33733e-09	19900
2	646081	rs11127489	T	C	0.171362	0.999933	0.0849106	0.0145487	5.33733e-09	19900
2	646110	rs11127490	T	C	0.171362	0.999933	0.0849106	0.0145487	5.33733e-09	19900
2	646145	rs11127491	C	T	0.17138	0.999816	0.0848474	0.0145497	5.49112e-09	19900
2	646345	rs10172769	A	G	0.171362	0.999933	0.0849106	0.0145487	5.33733e-09	19900
2	646364	rs10189761	A	T	0.171362	0.999933	0.0849106	0.0145487	5.33733e-09	19900
2	646674	rs10190052	C	T	0.171362	0.999933	0.0849106	0.0145487	5.33733e-09	19900
2	646767	rs10173167	A	G	0.171362	0.999933	0.0849106	0.0145487	5.33733e-09	19900
2	646803	rs7571957	C	T	0.171347	0.999843	0.0849174	0.0145499	5.33733e-09	19900
2	646839	rs7571967	G	T	0.171471	0.999802	0.0851272	0.0145477	4.86906e-09	19900
2	647577	rs10190313	G	A	0.171675	1	0.0850144	0.0145353	4.95091e-09	19900
2	647580	rs10193244	C	T	0.171675	1	0.0850144	0.0145353	4.95091e-09	19900
2	647760	rs4854348	G	A	0.171685	0.999851	0.0850572	0.0145369	4.88268e-09	19900
2	647861	rs4854349	C	T	0.171685	0.999851	0.0851024	0.0145365	4.78757e-09	19900
2	648198	rs7570198	T	C	0.17484	0.999403	0.0856597	0.0144402	2.99227e-09	19900
2	648810	rs4452188	G	A	0.171509	0.999563	-0.0855446	0.0145451	4.0702e-09	19900
2	649347	rs1320338	G	T	0.171509	0.999563	-0.0852219	0.0145475	4.67945e-09	19900
2	649638	rs2903489	T	C	0.171512	0.999513	-0.085231	0.0145478	4.66598e-09	19900
2	649867	rs1320337	T	A	0.171582	0.999274	-0.0853912	0.0145471	4.3589e-09	19900
2	650012	rs1320336	A	G	0.171115	0.999019	-0.0854273	0.0145644	4.47843e-09	19900
2	650143	rs2867108	C	T	0.171598	0.999365	-0.0855626	0.0145456	4.0442e-09	19900
2	650479	rs13386517	C	G	0.171584	0.999405	-0.0851723	0.0145461	4.76048e-09	19900
2	650519	rs13401686	G	A	0.171642	0.998897	-0.0848406	0.0145453	5.44907e-09	19900
2	650560	rs13386627	C	G	0.171556	0.999521	-0.0850933	0.0145454	4.90994e-09	19900
2	650647	rs4613321	G	A	0.171501	0.999541	-0.0852806	0.0145479	4.57197e-09	19900
2	650828	rs13386964	A	G	0.171504	0.999563	-0.0852377	0.0145478	4.65252e-09	19900
2	650973	rs13405307	C	T	0.171507	0.99958	-0.0852152	0.0145475	4.69293e-09	19900
2	650980	rs13387091	A	G	0.171454	0.999553	-0.0851227	0.0145504	4.90994e-09	19900
2	651030	rs2867109	G	T	0.171507	0.99958	-0.0852152	0.0145475	4.69293e-09	19900
2	651105	rs2867110	C	G	0.171507	0.99958	-0.0852152	0.0145475	4.69293e-09	19900
2	651286	rs2867111	C	A	0.171463	0.999311	-0.0851001	0.01455	4.95091e-09	19900
2	651290	rs2903490	G	A	0.171462	0.99932	-0.0852468	0.0145505	4.66598e-09	19900
2	651349	rs2867112	G	T	0.1611	0.973228	-0.0915506	0.015119	1.40121e-09	19900
2	651482	rs6719883	G	T	0.171098	0.997242	-0.0858966	0.0145781	3.81215e-09	19900
2	651483	rs6756518	A	G	0.17111	0.997276	-0.0857837	0.0145779	3.99234e-09	19900
2	651507	rs6719980	C	T	0.17121	0.997891	-0.0857409	0.0145706	3.99234e-09	19900
2	652247	rs7608050	A	G	0.171874	0.997076	-0.0852987	0.0145522	4.58537e-09	19900
2	652272	rs6760274	A	G	0.171211	0.996547	-0.0837712	0.0145771	9.0972e-09	19900
2	652542	rs7574359	C	T	0.171709	0.992996	-0.0843917	0.0145907	7.29733e-09	19900
2	652565	rs7570993	G	A	0.169749	0.991504	-0.0842315	0.0146685	9.33709e-09	19900
2	652576	rs4429506	A	C	0.172254	0.991297	0.0833245	0.0145828	1.10424e-08	19900
2	652607	rs10192350	C	T	0.172233	0.991819	-0.0840735	0.0145755	8.01449e-09	19900
2	653093	rs13415094	C	T	0.173309	0.997477	-0.0841796	0.0145078	6.53885e-09	19900
2	653195	rs13396935	A	G	0.171783	0.988065	-0.0862688	0.014626	3.67207e-09	19900
2	653245	rs13412194	C	A	0.171974	0.987282	-0.0854589	0.0146238	5.10184e-09	19900
2	653250	rs13412197	G	A	0.171825	0.987338	-0.0856303	0.0146243	4.76048e-09	19900
2	653354	rs13397165	A	G	0.172106	0.986658	-0.0876632	0.0146212	2.02724e-09	19900
2	653575	rs35913461	T	C	0.170249	0.983486	-0.0863862	0.0147065	4.25334e-09	19900
2	653581	rs35628463	A	G	0.170396	0.983496	-0.085768	0.0147	5.39312e-09	19900
2	653874	rs10188334	T	C	0.171302	0.982594	-0.0864584	0.0146844	3.91486e-09	19900
2	228006255	rs10498218	G	A	0.00122179	0.84348	-0.941848	0.171497	3.97563e-08	19900
15	39654281	rs149913955	A	G	0.00591423	0.7357	-0.462566	0.0826492	2.18427e-08	19900
15	39669154	rs115465929	A	G	0.00548242	0.73048	-0.481189	0.0861197	2.30438e-08	19900
16	17177110	rs571835655	A	G	0.00107952	0.819637	-1.0599	0.182727	6.61227e-09	19900
16	53797908	rs7206790	G	C	0.46749	0.960292	0.0842495	0.0111316	3.77602e-14	19900
16	53798523	rs8047395	A	G	0.49484	0.980066	0.0777561	0.0109723	1.37441e-12	19900
16	53798622	rs8047587	T	G	0.432005	0.990962	0.0975026	0.0110391	1.02412e-18	19900
16	53799507	rs9937053	A	G	0.415283	0.99967	0.094574	0.0110175	9.16616e-18	19900
16	53799847	rs9937354	A	G	0.415244	0.999675	0.0946913	0.0110205	8.52327e-18	19900
16	53799905	rs9928094	G	A	0.415283	0.99975	0.0947026	0.0110204	8.44375e-18	19900
16	53799977	rs9930333	G	T	0.414462	0.99999	0.0956795	0.0110246	4.00309e-18	19900
16	53799985	rs9930397	A	T	0.414439	0.99999	0.0955983	0.0110254	4.2943e-18	19900
16	53800200	rs9940278	T	C	0.414427	0.999952	0.0956073	0.0110253	4.26094e-18	19900
16	53800568	rs9939973	A	G	0.414436	0.999995	0.0955983	0.0110254	4.2943e-18	19900
16	53800629	rs9940646	G	C	0.414436	0.999995	0.0956028	0.0110255	4.28095e-18	19900
16	53800754	rs9940128	A	G	0.414437	1	0.0955983	0.0110252	4.28762e-18	19900
16	53800954	rs1421085	C	T	0.395057	0.999867	0.103168	0.0111106	1.60856e-20	19900
16	53801343	rs1421086	A	C	0.414462	0.999833	0.0957134	0.0110269	3.95725e-18	19900
16	53801549	rs9923147	T	C	0.414458	0.999818	0.0957021	0.011027	3.99653e-18	19900
16	53801985	rs9923544	T	C	0.414773	0.999748	0.095948	0.0110268	3.28014e-18	19900
16	53802494	rs11642015	T	C	0.395341	0.999119	0.103457	0.0111144	1.29859e-20	19900
16	53803156	rs8055197	A	G	0.494319	0.998747	0.0770206	0.0108763	1.42591e-12	19900
16	53803187	rs1558901	T	A	0.414547	0.99939	0.0962707	0.0110297	2.58433e-18	19900
16	53803223	rs62048402	A	G	0.395165	0.999379	0.103718	0.0111105	1.00803e-20	19900
16	53803574	rs1558902	A	T	0.39526	0.999686	0.103554	0.0111111	1.16484e-20	19900
16	53804340	rs1861866	T	C	0.494041	0.999012	0.0767589	0.0108733	1.67241e-12	19900
16	53804965	rs10852521	C	T	0.492017	0.998927	0.0764295	0.0108674	2.02224e-12	19900
16	53805207	rs11075985	A	C	0.41583	0.999416	0.0949282	0.0110232	7.19823e-18	19900
16	53806280	rs9922047	G	C	0.493343	0.998605	0.0747373	0.010859	5.88105e-12	19900
16	53806453	rs56094641	G	A	0.396224	0.999066	0.102399	0.0111016	2.86789e-20	19900
16	53807764	rs17817288	G	A	0.487757	0.998885	0.080978	0.0108592	8.84357e-14	19900
16	53809123	rs55872725	T	C	0.395112	0.999795	0.104373	0.0111091	5.7104e-21	19900
16	53809247	rs1121980	A	G	0.41488	0.998484	0.0957901	0.0110331	3.88549e-18	19900
16	53810546	rs7187250	A	C	0.387364	0.999193	0.0936557	0.0111476	4.41209e-17	19900
16	53810686	rs7193144	C	T	0.388435	0.999543	0.0946417	0.0111458	2.04457e-17	19900
16	53810943	rs62033399	T	C	0.387373	0.999312	0.094028	0.0111489	3.34495e-17	19900
16	53811788	rs62033400	G	A	0.38833	0.99942	0.0946033	0.0111486	2.14481e-17	19900
16	53812433	rs8063057	C	T	0.389246	0.999586	0.0935835	0.0111373	4.36362e-17	19900
16	53812614	rs8057044	A	G	0.475766	0.995501	0.0759466	0.0109226	3.5718e-12	19900
16	53813367	rs17817449	G	T	0.388158	0.999762	0.0949508	0.0111493	1.64694e-17	19900
16	53813450	rs8043757	T	A	0.388251	0.999694	0.0946236	0.0111474	2.09454e-17	19900
16	53814363	rs9972653	T	G	0.39247	0.994753	0.0966136	0.0111448	4.3612e-18	19900
16	53815161	rs11075987	G	T	0.497009	0.998798	0.068271	0.0108885	3.61027e-10	19900
16	53815435	rs17817497	C	T	0.386767	0.999501	0.0960721	0.0111712	7.97073e-18	19900
16	53816275	rs8050136	A	C	0.387597	0.999403	0.0951268	0.0111583	1.52559e-17	19900
16	53816752	rs8051591	G	A	0.387622	0.999415	0.0950794	0.0111573	1.57198e-17	19900
16	53816838	rs9935401	A	G	0.386598	0.999573	0.094574	0.0111584	2.3386e-17	19900
16	53818167	rs9933509	C	T	0.405646	0.999738	0.0863501	0.0110774	6.4315e-15	19900
16	53818460	rs3751812	T	G	0.385408	0.9999	0.0942243	0.0111701	3.29982e-17	19900
16	53818708	rs3751813	T	G	0.460995	0.989107	0.0721381	0.0109714	4.86141e-11	19900
16	53818724	rs3751814	A	G	0.386834	0.999872	0.0933624	0.0111553	5.79609e-17	19900
16	53818813	rs9931900	G	A	0.405584	0.999765	0.0862169	0.0110778	7.09125e-15	19900
16	53818834	rs56313538	G	A	0.386792	0.999852	0.093403	0.0111559	5.6405e-17	19900
16	53819169	rs9936385	C	T	0.387031	0.996968	0.0934752	0.011173	5.95276e-17	19900
16	53819198	rs9923233	C	G	0.387031	0.996968	0.0935294	0.0111724	5.69224e-17	19900
16	53819367	rs9923312	A	G	0.387031	0.996968	0.0935294	0.0111724	5.69224e-17	19900
16	53819771	rs11075988	A	G	0.387037	0.996881	0.0936038	0.0111718	5.35809e-17	19900
16	53819877	rs11075989	T	C	0.386953	0.996646	0.0935564	0.0111746	5.65342e-17	19900
16	53819893	rs11075990	G	A	0.386953	0.996646	0.0935564	0.0111746	5.65342e-17	19900
16	53819937	rs11075991	T	A	0.386958	0.996633	0.0934053	0.0111741	6.32245e-17	19900
16	53820066	rs11075992	C	T	0.387038	0.996806	0.093139	0.0111717	7.61774e-17	19900
16	53820503	rs9926289	A	G	0.387002	0.996799	0.0937256	0.0111733	4.92907e-17	19900
16	53820527	rs9939609	A	T	0.386801	0.996343	0.09394	0.0111749	4.23106e-17	19900
16	53820813	rs9937709	G	A	0.405806	0.997028	0.0865373	0.0110927	6.12934e-15	19900
16	53820996	rs9927317	G	C	0.386097	0.996714	0.0940596	0.011182	4.04013e-17	19900
16	53821125	rs17817712	G	A	0.385698	0.996832	0.0945243	0.0111868	2.9227e-17	19900
16	53821297	rs7206410	C	T	0.387009	0.996812	0.0935384	0.0111735	5.69224e-17	19900
16	53821413	rs7206629	C	T	0.405696	0.996785	0.0866028	0.0110948	5.91581e-15	19900
16	53821615	rs7202116	G	A	0.386948	0.996624	0.0935925	0.0111753	5.52452e-17	19900
16	53821690	rs7202296	G	A	0.386955	0.996643	0.09357	0.0111751	5.61467e-17	19900
16	53821862	rs7201850	T	C	0.405655	0.996746	0.0866276	0.0110979	5.91581e-15	19900
16	53822142	rs66908032	A	C	0.386917	0.996571	0.0939129	0.0111757	4.33944e-17	19900
16	53822183	rs72803697	T	C	0.38693	0.996609	0.0937459	0.0111757	4.92907e-17	19900
16	53822237	rs62033403	G	A	0.386933	0.996575	0.0937324	0.0111757	4.97906e-17	19900
16	53822239	rs62033404	G	A	0.386928	0.996554	0.0937459	0.0111757	4.92907e-17	19900
16	53822387	rs62033405	T	C	0.385592	0.996588	0.0944386	0.011189	3.16539e-17	19900
16	53822440	rs7206122	A	G	0.386873	0.996406	0.0935045	0.0111769	5.96587e-17	19900
16	53822502	rs7190396	G	T	0.386902	0.996505	0.0936377	0.0111762	5.37084e-17	19900
16	53822651	rs7185735	G	A	0.386923	0.996602	0.0936715	0.011175	5.19297e-17	19900
16	53823727	rs79994966	C	T	0.385608	0.99684	0.0946146	0.0111868	2.72789e-17	19900
16	53824007	rs11646715	A	G	0.481365	0.986539	0.0775959	0.0109549	1.40869e-12	19900
16	53824226	rs62033406	G	A	0.409228	0.991764	0.0850979	0.0111033	1.79973e-14	19900
16	53825488	rs9941349	T	C	0.404379	0.996791	0.087494	0.0111122	3.44294e-15	19900
16	53826028	rs28567725	C	T	0.404287	0.99666	0.0868938	0.0111119	5.28707e-15	19900
16	53827179	rs9931494	G	C	0.404077	0.996394	0.0869434	0.0111168	5.24581e-15	19900
16	53827479	rs10468280	G	A	0.385316	0.996069	0.094416	0.0111965	3.3789e-17	19900
16	53827962	rs62033408	G	A	0.385839	0.996219	0.0947906	0.0111919	2.46317e-17	19900
16	53828066	rs17817964	T	C	0.385556	0.996167	0.0947906	0.0111952	2.51556e-17	19900
16	53830055	rs62033413	G	C	0.407044	0.999375	0.0905218	0.0110822	3.13057e-16	19900
16	53830452	rs9930501	G	A	0.426332	0.999369	0.0834418	0.0110137	3.55917e-14	19900
16	53830465	rs9930506	G	A	0.426298	0.999323	0.0835614	0.0110145	3.28621e-14	19900
16	53830491	rs9932754	C	T	0.426309	0.999389	0.0834621	0.0110143	3.51888e-14	19900
16	53830867	rs9933040	A	T	0.426404	0.999695	0.0834801	0.011013	3.45199e-14	19900
16	53831146	rs9922708	T	C	0.426278	0.998933	0.0832004	0.0110196	4.34621e-14	19900
16	53831354	rs72805611	T	C	0.407065	0.999693	0.0906279	0.0110789	2.8337e-16	19900
16	53831771	rs9922619	T	G	0.42598	0.998848	0.083884	0.0110244	2.76386e-14	19900
16	53834607	rs7188250	C	T	0.408725	0.99894	0.0888274	0.0110795	1.08115e-15	19900
16	53834608	rs72805612	A	G	0.407052	0.999508	0.0901789	0.0110813	4.02145e-16	19900
16	53837144	rs11075993	T	G	0.406865	0.999461	0.090303	0.0110821	3.68333e-16	19900
16	53837342	rs72805613	G	A	0.407357	0.999428	0.090594	0.011077	2.87284e-16	19900
16	53839135	rs8044769	C	T	0.481394	0.992435	0.0651438	0.0109118	2.37227e-09	19900
16	53840525	rs12149574	G	C	0.407155	0.999696	0.0904564	0.0110742	3.13057e-16	19900
16	53842908	rs12149832	A	G	0.406548	0.997726	0.0910227	0.0110932	2.30065e-16	19900
16	53845169	rs11649091	G	T	0.425663	0.99574	0.0886898	0.0110105	7.9487e-16	19900
16	53845487	rs11642841	A	C	0.392898	0.972488	0.0795115	0.0112608	1.65447e-12	19900
16	53848561	rs1861867	G	A	0.39374	0.947772	0.0682258	0.0114399	2.4635e-09	19900
