# Supplementary material for: Exploration of haplotype research consortium imputation for genome-wide association studies in 20,032 Generation Scotland participants
Source: Genome Med. 2017 Mar 7;9:23. doi: 10.1186/s13073-017-0414-4 (PMC5339960; doi:10.1186/s13073-017-0414-4)
Supplement: Additional file 4: — GS_HRC_imputed_Diastolic_Blood_Pressure_significant_SNPS. (XLSX 8 kb) [file 13073_2017_414_MOESM4_ESM.xlsx]

## Sheet: Diastolic Blood Pressure
Chr	Pos	rsID	effectAlleleB	otherAlleleA	Minor_Allele_Frequency	Imputation_Quality	Beta	SEBeta	P	N
3	1152436	rs142892876	T	C	0.00102459	0.752199	10.6883	1.96032	4.97189e-08	19429
3	193362377	rs528908640	C	T	0.000514177	0.797956	14.6694	2.61125	1.93446e-08	19429
9	109802437	rs568998724	A	G	0.000666426	0.780574	13.492	2.43235	2.90805e-08	19429
15	76295311	rs187680191	T	A	0.000602766	0.511417	18.5807	3.13072	2.93917e-09	19429
