# Supplementary material for: Exploration of haplotype research consortium imputation for genome-wide association studies in 20,032 Generation Scotland participants
Source: Genome Med. 2017 Mar 7;9:23. doi: 10.1186/s13073-017-0414-4 (PMC5339960; doi:10.1186/s13073-017-0414-4)
Supplement: Additional file 5: — GS_HRC_imputed_Heart_Rate_significant_SNPS. (XLSX 9 kb) [file 13073_2017_414_MOESM5_ESM.xlsx]

## Sheet: Heart Rate
Chr	Pos	rsID	effectAlleleB	otherAlleleA	Minor_Allele_Frequency	Imputation_Quality	Beta	SEBeta	P	N
1	6296238	rs9970334	G	T	0.447393	0.902723	0.696563	0.127234	4.38307e-08	19798
3	87751558	.	A	G	0.0016536	0.896019	8.6001	1.52752	1.80087e-08	19798
8	4102424	rs145669495	G	A	0.00215528	0.901911	7.66455	1.36593	2.00889e-08	19798
8	62481520	rs142916219	G	A	0.00374773	0.849776	5.97113	1.06728	2.21e-08	19798
14	23861811	rs365990	G	A	0.363693	0.9898	0.784064	0.125403	4.04283e-10	19798
14	23863802	rs445754	T	G	0.22649	0.982149	0.83627	0.144548	7.23356e-09	19798
14	23864804	rs422068	C	T	0.354955	0.985962	0.781254	0.126438	6.45304e-10	19798
14	23865885	rs452036	A	G	0.355082	0.986064	0.779676	0.126416	6.93658e-10	19798
14	23866713	rs412768	G	A	0.310909	0.982637	0.75065	0.130909	9.8012e-09	19798
14	23874117	rs440466	C	T	0.378818	0.990491	0.682904	0.124231	3.86154e-08	19798
20	5376623	rs148397504	A	G	0.000818675	0.446963	18.5378	3.13105	3.20734e-09	19798
