# Supplementary material for: Exploration of haplotype research consortium imputation for genome-wide association studies in 20,032 Generation Scotland participants
Source: Genome Med. 2017 Mar 7;9:23. doi: 10.1186/s13073-017-0414-4 (PMC5339960; doi:10.1186/s13073-017-0414-4)
Supplement: Additional file 6: — GS_HRC_imputed_Serum_Creatinine_significant_SNPS. (XLSX 10 kb) [file 13073_2017_414_MOESM6_ESM.xlsx]

## Sheet: Serum Creatinine
Chr	Pos	rsID	effectAlleleB	otherAlleleA	Minor_Allele_Frequency	Imputation_Quality	Beta	SEBeta	P	N
1	168754413	rs548873184	A	G	0.00098841	0.961965	1.05969	0.187065	1.47164e-08	16347
1	234420503	rs573421908	A	G	0.00267695	0.80169	0.725884	0.127797	1.34706e-08	16347
4	9526117	rs62412073	C	G	0.041986	0.838885	0.180174	0.0322897	2.40645e-08	16347
4	9542350	rs62412107	A	G	0.0660449	0.787842	0.151698	0.0269748	1.8692e-08	16347
5	176801131	rs10866705	A	C	0.232302	0.988345	-0.08953	0.0140901	2.09655e-10	16347
5	176802250	rs13157098	A	G	0.158964	0.92643	0.103131	0.0167812	7.96573e-10	16347
5	176806636	rs35716097	T	C	0.282666	0.971448	0.0770822	0.0133786	8.33168e-09	16347
5	176807197	rs12659266	T	C	0.224984	0.975621	0.0904063	0.0143805	3.2424e-10	16347
5	176813404	rs3812036	T	C	0.230083	0.964407	0.0927689	0.0143871	1.13275e-10	16347
5	176814656	rs33921462	A	G	0.247684	0.992986	0.0814618	0.0138809	4.39392e-09	16347
5	176815124	rs5030873	C	T	0.297468	0.997378	0.0736706	0.0130708	1.73787e-08	16347
5	176815766	rs35610898	C	G	0.296975	0.998139	0.0732085	0.0130799	2.18089e-08	16347
5	176815880	rs56297224	A	G	0.251429	0.990317	0.0816388	0.0138326	3.59335e-09	16347
5	176817143	rs3812035	T	G	0.297447	0.973006	0.0747155	0.0132367	1.656e-08	16347
5	176817583	rs55785724	T	A	0.296992	0.971622	0.0742638	0.0132443	2.0557e-08	16347
5	176817636	rs6420094	G	A	0.297785	0.972481	0.0741202	0.013234	2.13421e-08	16347
5	176819252	rs6556314	T	C	0.296663	0.971497	0.0745906	0.0132621	1.86224e-08	16347
5	176821375	rs6556316	T	C	0.297991	0.971985	0.073962	0.0132378	2.30764e-08	16347
5	176821449	rs6420095	C	A	0.297337	0.971952	0.0742992	0.0132463	2.03439e-08	16347
5	176822512	rs6862195	T	G	0.297443	0.971324	0.0732376	0.0132575	3.30928e-08	16347
5	176824137	rs7447593	G	C	0.297164	0.968603	0.0737143	0.0132722	2.79126e-08	16347
