# Supplementary material for: Exploration of haplotype research consortium imputation for genome-wide association studies in 20,032 Generation Scotland participants
Source: Genome Med. 2017 Mar 7;9:23. doi: 10.1186/s13073-017-0414-4 (PMC5339960; doi:10.1186/s13073-017-0414-4)
Supplement: Additional file 7: — GS_HRC_imputed_Fasting_Glucose (including_diabetics)_significant_SNPS. (XLSX 33 kb) [file 13073_2017_414_MOESM7_ESM.xlsx]

## Sheet: Fasting Plasma Glucose (with di
Chr	Pos	rsID	effectAlleleB	otherAlleleA	Minor_Allele_Frequency	Imputation_Quality	Beta	SEBeta	P	N
2	169605967	rs2390732	A	G	0.424829	0.9949	0.0656593	0.0118764	3.22897e-08	16076
2	169632427	rs4668107	A	T	0.429729	0.99478	0.0654605	0.0118944	3.72426e-08	16076
2	169703974	rs11676084	A	G	0.259113	0.982176	-0.081639	0.0134751	1.37387e-09	16076
2	169710607	rs11678685	A	G	0.312168	0.991811	-0.0924647	0.0126867	3.13793e-13	16076
2	169721381	rs3931	G	A	0.315717	0.994768	-0.0957996	0.0126537	3.70709e-14	16076
2	169730872	rs10206400	A	C	0.29895	0.993444	-0.112379	0.0128547	2.28571e-18	16076
2	169735430	rs77578788	A	G	0.0810065	0.882286	-0.127972	0.0229627	2.5031e-08	16076
2	169738539	rs11688437	C	T	0.323401	0.994826	-0.0905798	0.0125637	5.60933e-13	16076
2	169743792	rs35962426	T	C	0.314017	0.980853	-0.0944368	0.0127466	1.27475e-13	16076
2	169743887	rs2461387	G	A	0.296544	0.998504	-0.0894858	0.0128209	2.959e-12	16076
2	169744551	rs62176784	G	A	0.313969	0.98137	-0.0963145	0.0127415	4.05773e-14	16076
2	169747216	rs76372731	C	T	0.022374	0.884304	-0.235454	0.0417203	1.66496e-08	16076
2	169748422	rs574981	C	T	0.296688	0.998315	-0.088399	0.0128291	5.55862e-12	16076
2	169748843	rs549410	T	A	0.29665	0.998213	-0.0887551	0.0128268	4.53311e-12	16076
2	169748860	rs550151	G	C	0.296658	0.998244	-0.0885949	0.0128267	4.94829e-12	16076
2	169749739	rs865521	A	G	0.30089	0.99784	-0.0907243	0.0127839	1.27729e-12	16076
2	169749841	rs853770	C	T	0.294313	0.994458	-0.101141	0.0128825	4.12616e-15	16076
2	169750022	rs518033	G	C	0.300646	0.992836	-0.0913607	0.0128217	1.03736e-12	16076
2	169750483	rs477224	T	C	0.342873	0.983178	-0.117889	0.0124788	3.48289e-21	16076
2	169750661	rs512488	C	T	0.28925	0.977529	-0.101241	0.0130485	8.57083e-15	16076
2	169753415	rs13431652	C	T	0.307441	0.974984	-0.20008	0.0128476	1.10443e-54	16076
2	169753595	rs12475693	A	G	0.10783	0.967435	-0.106797	0.0193328	3.31093e-08	16076
2	169753676	rs12475700	A	G	0.411192	0.981543	0.134633	0.0120349	4.72809e-29	16076
2	169754485	rs34177044	A	G	0.231169	0.985098	0.147553	0.0139833	4.96712e-26	16076
2	169754763	rs1969376	A	G	0.106511	0.968933	-0.110987	0.019416	1.08885e-08	16076
2	169756108	rs517413	T	G	0.106376	0.974865	-0.106654	0.0193767	3.70762e-08	16076
2	169757354	rs1402837	T	C	0.230612	0.999448	0.144327	0.013914	3.2987e-25	16076
2	169757541	rs573225	A	G	0.314246	0.999466	0.203179	0.0126363	3.58014e-58	16076
2	169757562	rs2232316	A	G	0.0937275	0.999166	0.133221	0.0201884	4.14275e-11	16076
2	169758316	rs2740590	A	G	0.158108	0.971862	0.140109	0.016285	7.72802e-18	16076
2	169758357	rs6730651	C	T	0.0956832	0.999558	0.132431	0.0199995	3.55032e-11	16076
2	169759598	rs3770568	A	C	0.0916733	0.999943	0.127585	0.0203685	3.75681e-10	16076
2	169759903	rs16856159	A	G	0.090142	0.99894	0.127306	0.020529	5.60098e-10	16076
2	169760082	rs16856161	C	T	0.0915535	0.995826	0.128141	0.0204225	3.50784e-10	16076
2	169763148	rs560887	C	T	0.290747	0.998858	0.224355	0.0128806	6.01779e-68	16076
2	169763804	rs3821117	C	T	0.0916396	0.994502	0.129568	0.0204404	2.31535e-10	16076
2	169764176	rs492594	C	G	0.456862	0.998865	0.0702484	0.0117877	2.5309e-09	16076
2	169764546	rs2232328	G	C	0.0933881	0.99419	0.124787	0.0202231	6.80545e-10	16076
2	169765377	rs570876	T	A	0.455138	0.998903	0.0699466	0.0117862	2.94544e-09	16076
2	169765737	rs567243	G	A	0.455506	0.993259	0.0698508	0.0118175	3.40461e-09	16076
2	169766560	rs17539351	T	C	0.110897	0.870578	-0.18783	0.0200534	7.49894e-21	16076
2	169766938	rs7606215	T	A	0.0925344	0.993422	0.127075	0.02032	4.00776e-10	16076
2	169768187	rs519884	G	A	0.462022	0.992208	0.0740109	0.0118057	3.63207e-10	16076
2	169768891	rs13430620	C	A	0.0532271	0.81106	-0.169939	0.028972	4.47395e-09	16076
2	169769027	rs491443	C	A	0.461457	0.991614	0.0735447	0.0118067	4.6926e-10	16076
2	169769047	rs1879696	C	T	0.0917857	0.992806	0.129508	0.0204071	2.20678e-10	16076
2	169771196	rs10497346	C	T	0.0922711	0.991912	0.131848	0.0203699	9.62897e-11	16076
2	169771859	rs504979	C	T	0.373199	0.998391	0.179805	0.0121421	1.29309e-49	16076
2	169774071	rs563694	A	C	0.344118	0.999607	0.202188	0.0123577	3.61341e-60	16076
2	169774646	rs537183	T	C	0.343487	0.99973	0.203536	0.0123441	4.43997e-61	16076
2	169774959	rs502570	G	A	0.348386	0.998701	0.198133	0.0123404	5.21803e-58	16076
2	169775773	rs56135702	G	A	0.0923909	0.991471	0.132603	0.0203451	7.14025e-11	16076
2	169776121	rs580670	A	T	0.34751	0.997798	0.199349	0.0123287	8.27122e-59	16076
2	169776139	rs580639	A	T	0.368261	0.98629	0.193207	0.0122329	3.42134e-56	16076
2	169776360	rs578763	T	G	0.34839	0.99913	0.199449	0.0123243	6.60019e-59	16076
2	169776414	rs500432	T	G	0.440881	0.996392	0.140215	0.0118758	3.59931e-32	16076
2	169776446	rs114189440	A	G	0.0923172	0.991516	0.131537	0.0203571	1.03673e-10	16076
2	169776746	rs475612	C	T	0.346265	0.99979	0.200065	0.0123507	5.15334e-59	16076
2	169776914	rs518598	C	T	0.34637	0.999433	0.200359	0.0123542	3.77594e-59	16076
2	169777003	rs66798250	T	C	0.212148	0.996995	0.125994	0.0143377	1.52786e-18	16076
2	169777595	rs557462	T	C	0.343397	0.997205	0.203111	0.0123776	1.63329e-60	16076
2	169779156	rs478333	A	G	0.455619	0.999834	0.128198	0.0118072	1.83519e-27	16076
2	169779712	rs496550	C	T	0.454366	0.999943	0.128488	0.0118124	1.47739e-27	16076
2	169779764	rs495714	T	C	0.455677	0.99979	0.127984	0.0118084	2.26491e-27	16076
2	169779896	rs473351	C	T	0.441995	0.999362	0.139725	0.0118318	3.4965e-32	16076
2	169780366	rs579275	C	T	0.454226	0.999916	0.12846	0.0118108	1.49242e-27	16076
2	169780818	rs575671	G	A	0.44091	0.999777	0.14051	0.0118568	2.1389e-32	16076
2	169780885	rs519887	C	T	0.454182	0.999928	0.128666	0.0118114	1.23957e-27	16076
2	169780961	rs519035	C	T	0.454183	0.999904	0.128689	0.0118111	1.21021e-27	16076
2	169781530	rs34453330	T	A	0.055058	0.80524	-0.162095	0.0285955	1.43999e-08	16076
2	169782149	rs486981	G	A	0.353737	0.999979	0.190122	0.0122878	5.3226e-54	16076
2	169782353	rs485094	C	A	0.353723	0.999922	0.190151	0.0122883	5.18905e-54	16076
2	169782481	rs484066	T	A	0.368231	0.99966	0.17584	0.0121865	3.39802e-47	16076
2	169782869	rs569829	C	T	0.350968	0.999717	0.193817	0.0122996	6.04519e-56	16076
2	169782880	rs569805	T	A	0.353781	0.999823	0.190113	0.0122876	5.36721e-54	16076
2	169783039	rs579060	T	G	0.354524	0.999567	0.18928	0.0122715	1.12339e-53	16076
2	169783209	rs566879	G	A	0.353781	0.999785	0.190119	0.0122876	5.3226e-54	16076
2	169783565	rs7561903	G	T	0.220696	0.998942	0.133721	0.0141338	3.04836e-21	16076
2	169784493	rs17540154	G	A	0.220339	0.985608	0.136178	0.0142366	1.11858e-21	16076
2	169784955	rs508506	C	A	0.350804	0.999939	0.193451	0.0122988	9.5263e-56	16076
2	169785449	rs503931	C	A	0.454254	0.999981	0.128591	0.0118119	1.33557e-27	16076
2	169786287	rs34193789	A	G	0.212395	0.98245	0.130819	0.0144401	1.31127e-19	16076
2	169787686	rs551754	T	C	0.454865	0.99979	0.12855	0.0118113	1.38017e-27	16076
2	169788039	rs527150	G	A	0.454593	0.999729	0.1286	0.0118127	1.33557e-27	16076
2	169788474	rs531772	C	T	0.439697	0.99868	0.139973	0.0118636	3.97232e-32	16076
2	169789016	rs497692	C	T	0.456526	0.999344	0.127575	0.0118156	3.55191e-27	16076
2	169789306	rs494874	C	T	0.350904	0.999278	0.193304	0.0123012	1.20729e-55	16076
2	169789575	rs34526705	T	C	0.144434	0.930403	0.151022	0.0172971	2.5227e-18	16076
2	169789720	rs16856252	C	T	0.0981904	0.998336	0.125449	0.0197944	2.3335e-10	16076
2	169790935	rs555975	A	G	0.455722	0.998661	0.128225	0.0118166	1.96683e-27	16076
2	169791438	rs552976	G	A	0.351743	0.999128	0.190152	0.012291	5.45656e-54	16076
2	169792171	rs3755157	T	C	0.0988768	0.997069	0.125848	0.0197135	1.72652e-10	16076
2	169792188	rs3755158	G	C	0.100555	0.995683	0.125907	0.0195852	1.28724e-10	16076
2	169792421	rs472614	G	A	0.453891	0.999068	0.127771	0.0118186	3.05504e-27	16076
2	169794283	rs565412	A	G	0.459499	0.999732	-0.123799	0.0118046	9.87676e-26	16076
2	169794431	rs567074	T	C	0.448019	0.998457	-0.131097	0.0118102	1.25001e-28	16076
2	169794687	rs479682	T	C	0.459913	0.998449	-0.124478	0.0118101	5.65213e-26	16076
2	169794771	rs480562	T	A	0.459837	0.998252	-0.124328	0.0118116	6.56143e-26	16076
2	169794983	rs482508	A	G	0.459843	0.998117	-0.123956	0.0118124	9.22828e-26	16076
2	169795467	rs58512362	G	A	0.0931697	0.995013	0.128943	0.0203059	2.15274e-10	16076
2	169796187	rs2544360	C	T	0.440466	0.999574	0.133414	0.011809	1.34767e-29	16076
2	169796285	rs2685803	G	A	0.454118	0.999857	0.123956	0.0118047	8.5853e-26	16076
2	169796288	rs2544367	C	T	0.454356	0.999712	0.123779	0.0118039	9.98954e-26	16076
2	169796772	rs2685804	G	A	0.453942	0.999888	0.124157	0.011804	7.12424e-26	16076
2	169797060	rs2685805	G	A	0.453526	0.999774	0.124792	0.0118092	4.22562e-26	16076
2	169797304	rs2685806	G	A	0.453557	0.999932	0.124975	0.0118075	3.52176e-26	16076
2	169797526	rs2685807	T	C	0.442618	0.999746	0.131507	0.0118079	8.2644e-29	16076
2	169797640	rs2685808	T	G	0.454	0.999828	0.124341	0.0118033	5.99265e-26	16076
2	169797652	rs1581397	C	T	0.453885	0.999697	0.124167	0.0118041	7.06411e-26	16076
2	169797732	rs2685810	C	T	0.453881	0.999594	0.12412	0.0118049	7.42586e-26	16076
2	169797927	rs2685811	G	A	0.453904	0.999679	0.12418	0.011804	6.98001e-26	16076
2	169798171	rs2685812	G	A	0.453771	0.999403	0.124374	0.0118054	5.93376e-26	16076
2	169798439	rs2685813	C	T	0.453763	0.999375	0.124434	0.0118051	5.60535e-26	16076
2	169798619	rs2685814	C	T	0.45372	0.999288	0.124167	0.0118046	7.10018e-26	16076
2	169799010	rs6709087	G	A	0.226278	0.971951	0.127131	0.014215	3.77138e-19	16076
2	169799288	rs2250677	T	C	0.441721	0.99853	0.13226	0.0118218	4.67873e-29	16076
2	169800428	rs853791	G	A	0.442513	0.999382	0.132616	0.0118143	3.07486e-29	16076
2	169800441	rs853790	T	A	0.455346	0.997345	0.123509	0.0118171	1.43926e-25	16076
2	169801488	rs853789	G	A	0.348464	0.998662	0.194592	0.0123079	2.63934e-56	16076
2	169801628	rs860510	C	A	0.450847	0.999263	0.126791	0.0118216	7.73722e-27	16076
2	169801905	rs853788	C	T	0.452974	0.999766	0.127563	0.0118092	3.36868e-27	16076
2	169802252	rs853787	T	G	0.349049	0.98821	0.19461	0.0123601	7.43018e-56	16076
2	169802310	rs853786	A	G	0.454707	0.9999	0.123729	0.0117973	9.81418e-26	16076
2	169802329	rs862662	A	C	0.441661	0.999784	0.134343	0.0118131	5.7372e-30	16076
2	169802594	rs853785	T	C	0.452853	0.998961	0.126649	0.0118155	8.29998e-27	16076
2	169803568	rs16856261	T	C	0.0936346	0.960574	0.127515	0.020615	6.1895e-10	16076
2	169803674	rs853784	T	C	0.454951	0.999404	0.12626	0.0118047	1.0653e-26	16076
2	169803939	rs35973488	T	G	0.217443	0.963289	0.129785	0.0144777	3.11606e-19	16076
2	169805511	rs853783	C	A	0.454006	0.999265	0.126556	0.0118091	8.48553e-27	16076
2	169806021	rs55700007	G	T	0.0973262	0.954083	0.130722	0.0203117	1.22822e-10	16076
2	169806298	rs853782	T	C	0.445822	0.999638	0.131974	0.0117922	4.48193e-29	16076
2	169806321	rs853781	G	A	0.446105	0.997798	0.132102	0.0117989	4.2569e-29	16076
2	169806738	rs72886761	A	G	0.0976844	0.950085	0.126413	0.0203205	4.94022e-10	16076
2	169807362	rs7558863	C	T	0.223307	0.963673	0.130479	0.0143384	9.03576e-20	16076
2	169807482	rs853780	G	C	0.455605	0.996856	0.124659	0.0118071	4.66878e-26	16076
2	169807713	rs1101534	T	C	0.457122	0.999269	0.125221	0.0117851	2.27189e-26	16076
2	169808522	rs1101533	T	A	0.455785	0.997462	0.123507	0.0117957	1.18014e-25	16076
2	169809672	rs853779	T	G	0.457971	0.999122	0.124001	0.0117782	6.41865e-26	16076
2	169810416	rs1101532	C	T	0.441586	0.996305	0.135434	0.0118061	1.83367e-30	16076
2	169811224	rs853778	C	T	0.452868	0.997044	0.125677	0.0118175	2.0533e-26	16076
2	169811618	rs1101531	A	T	0.455323	0.994658	0.124234	0.0118115	7.13628e-26	16076
2	169812125	rs864929	A	G	0.458947	0.996104	0.123965	0.0117877	7.25677e-26	16076
2	169812217	rs853777	C	T	0.351928	0.976414	0.19261	0.0123746	1.26023e-54	16076
2	169813353	rs853776	T	C	0.458372	0.995225	0.12475	0.0118016	4.07912e-26	16076
2	169813371	rs853775	A	G	0.444973	0.992962	0.134596	0.0118245	5.09234e-30	16076
2	169813396	rs853774	A	G	0.334778	0.985464	0.0687053	0.0125829	4.75519e-08	16076
2	169814347	rs853773	G	A	0.477613	0.972463	0.129864	0.0119141	1.15175e-27	16076
2	169814655	rs853772	T	G	0.464568	0.969055	0.120427	0.0119594	7.52626e-24	16076
2	169816936	rs3821120	C	G	0.403891	0.959245	0.0923674	0.0122275	4.21835e-14	16076
2	169817403	rs3755160	T	C	0.377253	0.978124	0.0705945	0.012242	8.08922e-09	16076
2	169912240	rs148766104	A	G	0.0216528	0.858184	-0.240744	0.0435031	3.13095e-08	16076
2	169936727	rs142804484	T	G	0.0232041	0.875662	-0.237752	0.0413993	9.30695e-09	16076
3	170627909	rs6804915	A	C	0.287299	0.997469	-0.0836053	0.0129843	1.20302e-10	16076
3	170630520	rs13073970	T	G	0.21078	0.99918	-0.0808453	0.0143368	1.71041e-08	16076
3	170631713	rs34595556	C	G	0.23954	0.998412	-0.0810798	0.0137564	3.76981e-09	16076
3	170641344	rs115570622	T	C	0.238531	0.998753	-0.079175	0.0137728	8.99711e-09	16076
3	170641587	rs7645142	C	T	0.238863	0.998662	-0.0799758	0.0137709	6.33756e-09	16076
3	170665296	rs35321613	C	A	0.311638	0.997756	-0.072076	0.0126649	1.26296e-08	16076
3	170665556	rs35010596	C	T	0.311671	0.99779	-0.0721332	0.0126643	1.22789e-08	16076
3	170666067	rs61793868	G	A	0.311722	0.997829	-0.0723463	0.0126611	1.10324e-08	16076
3	170671429	rs7628878	A	C	0.238662	0.997775	-0.0811671	0.0137814	3.87132e-09	16076
3	170676134	rs7644261	G	C	0.282101	0.99756	-0.0865055	0.0130437	3.31222e-11	16076
3	170695426	rs1905505	A	G	0.281568	0.998109	-0.0877726	0.0130593	1.80381e-11	16076
3	170705693	rs1514895	G	A	0.281901	0.9983	-0.0876868	0.0130486	1.81718e-11	16076
3	170709193	rs1604038	T	C	0.281863	0.998658	-0.0886435	0.0130356	1.04547e-11	16076
3	170715830	rs5398	A	G	0.282095	0.999296	-0.0871662	0.0130148	2.12087e-11	16076
3	170724883	rs8192675	C	T	0.283923	0.996932	-0.0883947	0.0130167	1.11454e-11	16076
3	170727351	rs1879442	A	G	0.279452	0.995753	-0.0867501	0.0130984	3.52135e-11	16076
3	170732599	rs7356034	A	G	0.27865	0.993475	-0.086434	0.0131328	4.65564e-11	16076
3	170733076	rs9873618	A	G	0.287117	0.988598	-0.0889352	0.0130615	9.83147e-12	16076
3	170734377	rs61791109	C	T	0.272598	0.997489	-0.0879127	0.0131687	2.4576e-11	16076
3	170734438	rs73169730	G	A	0.272626	0.997748	-0.0882231	0.0131661	2.07326e-11	16076
3	170735099	rs11924032	A	G	0.257362	0.981308	-0.0817991	0.0135354	1.50939e-09	16076
3	170743051	rs2129019	A	C	0.271089	0.981434	-0.0869632	0.0133101	6.41994e-11	16076
3	170744815	rs5396	C	T	0.273233	0.980804	-0.0853286	0.0132813	1.32112e-10	16076
7	44189010	rs2268577	T	C	0.173818	0.967638	0.0871577	0.0159138	4.32908e-08	16076
7	44189274	rs2268575	C	T	0.175196	0.963473	0.0900335	0.0158976	1.48467e-08	16076
7	44204426	rs2908294	T	C	0.223894	0.995576	0.106615	0.0141502	4.90082e-14	16076
7	44205906	rs2971672	C	A	0.367136	0.999064	0.0822925	0.0122109	1.59166e-11	16076
7	44209322	rs2908293	A	G	0.222649	0.999191	0.107021	0.0141441	3.83415e-14	16076
7	44210710	rs2908292	T	C	0.223145	0.999986	0.107915	0.014124	2.16243e-14	16076
7	44211337	rs2971671	C	T	0.223441	0.999529	0.106814	0.0141266	3.9937e-14	16076
7	44216137	rs2908290	A	G	0.367825	0.987378	0.0829589	0.0122664	1.35056e-11	16076
7	44219338	rs2300584	G	A	0.226009	0.977335	0.107475	0.0142236	4.15401e-14	16076
7	44219705	rs10259649	C	T	0.223289	0.976508	0.109181	0.0142889	2.15649e-14	16076
7	44222802	rs1990458	T	C	0.419967	0.997637	-0.0666632	0.0118528	1.86293e-08	16076
7	44223721	rs730497	A	G	0.183197	0.982919	0.153137	0.0152771	1.19633e-23	16076
7	44223942	rs2908289	A	G	0.181186	0.98296	0.153091	0.0153284	1.72933e-23	16076
7	44226090	rs2268570	G	C	0.429815	0.996914	-0.0684851	0.0118389	7.2618e-09	16076
7	44226101	rs2971670	T	C	0.182517	0.984267	0.152324	0.0152968	2.32953e-23	16076
7	44229068	rs1799884	T	C	0.182976	0.989922	0.154161	0.0152244	4.23917e-24	16076
7	44231216	rs3757840	G	T	0.499138	0.998333	-0.0907615	0.0116819	7.88361e-15	16076
7	44231778	rs2971669	T	C	0.220525	0.992229	0.13831	0.0141972	1.99479e-22	16076
7	44231886	rs6975024	C	T	0.180939	0.998118	0.153968	0.0152107	4.39775e-24	16076
7	44232605	rs7789273	T	C	0.429452	0.996717	-0.0694375	0.0118282	4.34487e-09	16076
7	44232833	rs741037	A	G	0.181351	0.998582	0.154419	0.0151953	2.92258e-24	16076
7	44234737	rs2908286	T	C	0.180521	0.998917	0.153458	0.0152293	7.01941e-24	16076
7	44235668	rs4607517	A	G	0.180252	0.998882	0.153382	0.0152383	7.84518e-24	16076
7	44240324	rs1985469	T	A	0.181586	0.999545	0.153705	0.0151931	4.65692e-24	16076
7	44240407	rs1004558	T	C	0.180771	0.982706	0.154168	0.0153517	9.92188e-24	16076
7	44243438	rs2971668	C	G	0.183431	0.982101	0.154882	0.0152606	3.34195e-24	16076
7	44245060	rs2971667	C	T	0.18205	0.979912	0.155304	0.0153198	3.76782e-24	16076
7	44245363	rs10278336	G	A	0.43041	0.985766	-0.0681133	0.011899	1.03866e-08	16076
7	44245853	rs917793	T	A	0.183051	0.980208	0.155651	0.0152943	2.51043e-24	16076
7	44247258	rs3824065	T	C	0.428707	0.98585	-0.0674655	0.0119127	1.48467e-08	16076
7	44248828	rs2908282	A	G	0.182786	0.980538	0.155202	0.0152946	3.39965e-24	16076
7	44255643	rs878521	A	G	0.255152	0.976165	0.121191	0.0136139	5.48462e-19	16076
7	44259706	rs1065359	A	G	0.430122	0.982273	-0.0680546	0.0119353	1.18423e-08	16076
7	44261978	rs732360	A	G	0.182203	0.974167	0.14605	0.0153638	1.97981e-21	16076
7	44265179	rs2075066	A	G	0.177049	0.95604	0.146778	0.015634	6.09366e-21	16076
8	118184783	rs13266634	T	C	0.315335	0.999586	-0.083325	0.0125921	3.65919e-11	16076
8	118185025	rs3802177	A	G	0.315561	0.998809	-0.0830204	0.0125934	4.32774e-11	16076
8	118185733	rs11558471	G	A	0.322664	0.998948	-0.0822553	0.0125215	5.06186e-11	16076
8	118185938	rs2466293	G	A	0.386769	0.995007	0.0705244	0.0120435	4.74646e-09	16076
8	118191475	rs35859536	T	C	0.321025	0.983735	-0.0829532	0.01262	4.926e-11	16076
8	118204020	rs9650069	T	C	0.313727	0.970362	-0.0827015	0.0128222	1.1195e-10	16076
8	118217915	rs4300038	A	G	0.317142	0.962933	-0.083418	0.0128146	7.53547e-11	16076
10	3328318	rs533883198	A	G	0.00268943	0.842344	0.683242	0.124288	3.85772e-08	16076
13	28463938	rs954750	T	C	0.234826	0.99998	0.0750721	0.0137553	4.8238e-08	16076
13	28474475	rs58166834	T	A	0.234689	0.99906	0.0765479	0.0137567	2.63051e-08	16076
13	28479654	rs7331951	C	T	0.232086	0.998745	0.0760059	0.0137863	3.52514e-08	16076
13	28479685	rs7326283	T	C	0.231727	0.998744	0.0757413	0.013795	4.00852e-08	16076
13	28481210	rs12429454	A	G	0.232277	0.998876	0.0760488	0.0137795	3.4096e-08	16076
13	28482457	rs56209434	A	G	0.231934	0.998819	0.076259	0.0137937	3.22897e-08	16076
13	28487599	rs11619319	G	A	0.232311	0.999638	0.0760888	0.013776	3.32735e-08	16076
13	28489128	rs4771189	C	A	0.232136	0.999397	0.0759802	0.0137755	3.47557e-08	16076
13	28490510	rs35369009	T	C	0.232368	0.999507	0.0757142	0.0137712	3.84101e-08	16076
13	28490871	rs61944003	G	C	0.232104	0.9989	0.0762175	0.013784	3.21261e-08	16076
13	28491198	rs2293941	A	G	0.231933	0.999152	0.0763405	0.0137834	3.04954e-08	16076
13	28492405	rs61944004	A	G	0.23223	0.994484	0.0764077	0.0138184	3.21261e-08	16076
13	28493013	rs61944005	T	G	0.231627	0.999179	0.076904	0.0137965	2.48723e-08	16076
13	28493489	rs3812861	T	A	0.233166	0.994467	0.0760874	0.0137928	3.45906e-08	16076
13	28493857	rs7331478	G	T	0.231808	0.999084	0.0766194	0.0137876	2.74259e-08	16076
13	28495193	rs4430606	T	G	0.233348	0.980469	0.0768511	0.0138872	3.13095e-08	16076
13	28496119	rs4002828	C	T	0.233471	0.980592	0.0772258	0.0138812	2.64648e-08	16076
13	28496419	rs61944006	C	G	0.231596	0.980584	0.0780466	0.0139205	2.06345e-08	16076
13	28497828	rs57247118	G	A	0.236075	0.978546	0.0768053	0.013841	2.87136e-08	16076
13	28498265	rs60353775	G	C	0.232711	0.978387	0.0783684	0.0139124	1.77123e-08	16076
13	28499962	rs7981781	A	G	0.233713	0.977548	0.078856	0.0138979	1.39547e-08	16076
13	28502874	rs55836809	G	A	0.237196	0.959852	0.0785257	0.0139512	1.81701e-08	16076
21	44276432	rs370189685	C	G	0.00136905	0.633462	-1.17574	0.203292	7.31663e-09	16076
