# Supplementary material for: Exploration of haplotype research consortium imputation for genome-wide association studies in 20,032 Generation Scotland participants
Source: Genome Med. 2017 Mar 7;9:23. doi: 10.1186/s13073-017-0414-4 (PMC5339960; doi:10.1186/s13073-017-0414-4)
Supplement: Additional file 8: — GS_HRC_imputed_Fasting_Glucose (excluding_diabetics)_significant_SNPS. (XLSX 36 kb) [file 13073_2017_414_MOESM8_ESM.xlsx]

## Sheet: Fasting_Glucose(excluding_Diabe
Chr	Pos	rsID	effectAlleleB	otherAlleleA	Minor_Allele_Frequency	Imputation_Quality	Beta	SEBeta	P	N
1	214150821	rs79687284	C	G	0.0364003	0.781309	0.204308	0.0363313	1.87154e-08	15141
2	27730940	rs1260326	C	T	0.380752	0.998079	0.0688421	0.0125156	3.78711e-08	15141
2	27734972	rs6547692	A	G	0.435879	0.997546	0.0703641	0.0122564	9.41111e-09	15141
2	27741072	rs780096	G	C	0.427329	0.998353	0.0702927	0.0122941	1.08045e-08	15141
2	27741105	rs780095	G	A	0.426732	0.998351	0.0709071	0.0123013	8.20499e-09	15141
2	27741237	rs780094	C	T	0.370743	0.999586	0.0697615	0.0125908	3.01292e-08	15141
2	27748597	rs1260334	A	C	0.427864	0.983794	0.0681146	0.0123802	3.75693e-08	15141
2	27748624	rs1260333	G	A	0.427948	0.983746	0.068732	0.0123815	2.83756e-08	15141
2	27748904	rs1313566	A	G	0.427862	0.983656	0.0682738	0.0123829	3.51663e-08	15141
2	27750545	rs2950835	G	A	0.427761	0.983398	0.0689076	0.0123864	2.64911e-08	15141
2	27750546	rs2911711	A	T	0.427884	0.983258	0.0688793	0.0123855	2.678e-08	15141
2	27752871	rs6753534	T	C	0.429203	0.972409	0.0698746	0.0124686	2.09419e-08	15141
2	169597715	rs7558965	G	A	0.105797	0.954861	0.115536	0.0200211	7.89441e-09	15141
2	169605967	rs2390732	A	G	0.424829	0.9949	0.0699326	0.0122324	1.08432e-08	15141
2	169608348	rs4668106	G	T	0.42347	0.994321	0.0687975	0.0122367	1.88536e-08	15141
2	169632427	rs4668107	A	T	0.429729	0.99478	0.0692795	0.0122572	1.58436e-08	15141
2	169703974	rs11676084	A	G	0.259113	0.982176	-0.087521	0.0138941	2.99269e-10	15141
2	169704754	rs13029623	A	T	0.131504	0.991265	0.1124	0.0179775	4.04649e-10	15141
2	169706079	rs2140046	C	T	0.366075	0.99547	-0.076214	0.0125767	1.36167e-09	15141
2	169708308	rs13025525	T	A	0.136203	0.992899	0.11363	0.0177341	1.47993e-10	15141
2	169710607	rs11678685	A	G	0.312168	0.991811	-0.100209	0.0130945	1.96752e-14	15141
2	169715702	rs35073023	C	A	0.124339	0.98068	0.104977	0.0184966	1.38312e-08	15141
2	169721381	rs3931	G	A	0.315717	0.994768	-0.102304	0.0130522	4.5773e-15	15141
2	169730872	rs10206400	A	C	0.29895	0.993444	-0.117074	0.0132554	1.02645e-18	15141
2	169738539	rs11688437	C	T	0.323401	0.994826	-0.095497	0.0129611	1.73269e-13	15141
2	169739098	rs34370528	A	G	0.131085	0.987288	0.109729	0.0180895	1.31214e-09	15141
2	169742934	rs71430652	C	T	0.132005	0.98836	0.111401	0.0180156	6.26586e-10	15141
2	169743792	rs35962426	T	C	0.314017	0.980853	-0.100999	0.0131535	1.61018e-14	15141
2	169743887	rs2461387	G	A	0.296544	0.998504	-0.0971395	0.0132164	1.98308e-13	15141
2	169744551	rs62176784	G	A	0.313969	0.98137	-0.10294	0.0131478	4.89913e-15	15141
2	169748422	rs574981	C	T	0.296688	0.998315	-0.0972466	0.013221	1.90236e-13	15141
2	169748843	rs549410	T	A	0.29665	0.998213	-0.0975546	0.0132213	1.59971e-13	15141
2	169748860	rs550151	G	C	0.296658	0.998244	-0.0973448	0.0132201	1.79328e-13	15141
2	169749739	rs865521	A	G	0.30089	0.99784	-0.100969	0.0131767	1.8211e-14	15141
2	169749841	rs853770	C	T	0.294313	0.994458	-0.111371	0.0132738	4.84704e-17	15141
2	169750022	rs518033	G	C	0.300646	0.992836	-0.101341	0.0132149	1.73776e-14	15141
2	169750483	rs477224	T	C	0.342873	0.983178	-0.121689	0.0128812	3.48566e-21	15141
2	169750661	rs512488	C	T	0.28925	0.977529	-0.110739	0.0134453	1.77676e-16	15141
2	169753415	rs13431652	C	T	0.307441	0.974984	-0.213772	0.0132735	2.3461e-58	15141
2	169753595	rs12475693	A	G	0.10783	0.967435	-0.113554	0.0199089	1.17246e-08	15141
2	169753676	rs12475700	A	G	0.411192	0.981543	0.143766	0.0123973	4.28688e-31	15141
2	169754485	rs34177044	A	G	0.231169	0.985098	0.161039	0.0144215	5.93908e-29	15141
2	169754763	rs1969376	A	G	0.106511	0.968933	-0.115482	0.0199951	7.67174e-09	15141
2	169755536	rs76748797	C	T	0.0648112	0.950806	0.151333	0.0250422	1.5116e-09	15141
2	169756108	rs517413	T	G	0.106376	0.974865	-0.111264	0.0199545	2.46233e-08	15141
2	169757354	rs1402837	T	C	0.230612	0.999448	0.15876	0.0143438	1.78942e-28	15141
2	169757541	rs573225	A	G	0.314246	0.999466	0.218364	0.013016	3.62196e-63	15141
2	169757562	rs2232316	A	G	0.0937275	0.999166	0.144797	0.0208071	3.42641e-12	15141
2	169758316	rs2740590	A	G	0.158108	0.971862	0.158924	0.0167768	2.72411e-21	15141
2	169758357	rs6730651	C	T	0.0956832	0.999558	0.143989	0.0206045	2.78352e-12	15141
2	169759598	rs3770568	A	C	0.0916733	0.999943	0.138169	0.0209998	4.71867e-11	15141
2	169759903	rs16856159	A	G	0.090142	0.99894	0.137467	0.0211795	8.5519e-11	15141
2	169760082	rs16856161	C	T	0.0915535	0.995826	0.138627	0.0210562	4.58914e-11	15141
2	169763148	rs560887	C	T	0.290747	0.998858	0.243741	0.013265	2.09123e-75	15141
2	169763804	rs3821117	C	T	0.0916396	0.994502	0.140721	0.0210741	2.43194e-11	15141
2	169764176	rs492594	C	G	0.456862	0.998865	0.0728144	0.0121592	2.11864e-09	15141
2	169764491	rs2232326	C	T	0.0018383	0.71649	-0.995089	0.180554	3.56153e-08	15141
2	169764546	rs2232328	G	C	0.0933881	0.99419	0.135265	0.0208481	8.69195e-11	15141
2	169765377	rs570876	T	A	0.455138	0.998903	0.0726686	0.0121555	2.25566e-09	15141
2	169765737	rs567243	G	A	0.455506	0.993259	0.0724946	0.0121883	2.71621e-09	15141
2	169766560	rs17539351	T	C	0.110897	0.870578	-0.191876	0.020671	1.6569e-20	15141
2	169766938	rs7606215	T	A	0.0925344	0.993422	0.137593	0.0209512	5.12305e-11	15141
2	169768187	rs519884	G	A	0.462022	0.992208	0.0770814	0.0121779	2.45812e-10	15141
2	169768891	rs13430620	C	A	0.0532271	0.81106	-0.176612	0.0299154	3.5542e-09	15141
2	169769027	rs491443	C	A	0.461457	0.991614	0.0764163	0.0121802	3.52295e-10	15141
2	169769047	rs1879696	C	T	0.0917857	0.992806	0.140274	0.0210403	2.61171e-11	15141
2	169771196	rs10497346	C	T	0.0922711	0.991912	0.143397	0.0209996	8.57634e-12	15141
2	169771859	rs504979	C	T	0.373199	0.998391	0.193952	0.0125252	4.38368e-54	15141
2	169774071	rs563694	A	C	0.344118	0.999607	0.217287	0.0127417	3.306e-65	15141
2	169774646	rs537183	T	C	0.343487	0.99973	0.218181	0.0127278	7.20445e-66	15141
2	169774959	rs502570	G	A	0.348386	0.998701	0.212302	0.0127035	1.07135e-62	15141
2	169775773	rs56135702	G	A	0.0923909	0.991471	0.144412	0.0209852	5.91849e-12	15141
2	169776121	rs580670	A	T	0.34751	0.997798	0.212509	0.0127138	1.02247e-62	15141
2	169776139	rs580639	A	T	0.368261	0.98629	0.204876	0.012623	3.0742e-59	15141
2	169776360	rs578763	T	G	0.34839	0.99913	0.213017	0.0127138	5.22435e-63	15141
2	169776414	rs500432	T	G	0.440881	0.996392	0.148189	0.0122405	9.76091e-34	15141
2	169776446	rs114189440	A	G	0.0923172	0.991516	0.143614	0.0209865	7.7455e-12	15141
2	169776746	rs475612	C	T	0.346265	0.99979	0.213898	0.0127297	2.31434e-63	15141
2	169776914	rs518598	C	T	0.34637	0.999433	0.21422	0.0127075	9.20843e-64	15141
2	169777003	rs66798250	T	C	0.212148	0.996995	0.140846	0.0147802	1.58288e-21	15141
2	169777595	rs557462	T	C	0.343397	0.997205	0.217679	0.0127618	3.0956e-65	15141
2	169779156	rs478333	A	G	0.455619	0.999834	0.138377	0.0121746	6.17105e-30	15141
2	169779712	rs496550	C	T	0.454366	0.999943	0.139038	0.0121817	3.57235e-30	15141
2	169779764	rs495714	T	C	0.455677	0.99979	0.138272	0.0121768	6.97259e-30	15141
2	169779896	rs473351	C	T	0.441995	0.999362	0.149109	0.0121957	2.2498e-34	15141
2	169780366	rs579275	C	T	0.454226	0.999916	0.139159	0.0121795	3.11311e-30	15141
2	169780818	rs575671	G	A	0.44091	0.999777	0.149277	0.0122193	2.53899e-34	15141
2	169780885	rs519887	C	T	0.454182	0.999928	0.139419	0.0121814	2.48481e-30	15141
2	169780961	rs519035	C	T	0.454183	0.999904	0.139467	0.0121814	2.3746e-30	15141
2	169781530	rs34453330	T	A	0.055058	0.80524	-0.179339	0.0295472	1.28253e-09	15141
2	169782149	rs486981	G	A	0.353737	0.999979	0.202971	0.0126688	9.06898e-58	15141
2	169782353	rs485094	C	A	0.353723	0.999922	0.203005	0.0126691	8.74833e-58	15141
2	169782481	rs484066	T	A	0.368231	0.99966	0.190072	0.0125715	1.20929e-51	15141
2	169782869	rs569829	C	T	0.350968	0.999717	0.207173	0.0127129	1.04817e-59	15141
2	169782880	rs569805	T	A	0.353781	0.999823	0.20295	0.0126692	9.3911e-58	15141
2	169783039	rs579060	T	G	0.354524	0.999567	0.201844	0.012652	2.69296e-57	15141
2	169783209	rs566879	G	A	0.353781	0.999785	0.202953	0.012669	9.32656e-58	15141
2	169783565	rs7561903	G	T	0.220696	0.998942	0.149283	0.0145768	1.29697e-24	15141
2	169784493	rs17540154	G	A	0.220339	0.985608	0.151766	0.0146789	4.69039e-25	15141
2	169784940	rs7607790	A	G	0.085618	0.999464	0.120636	0.0217245	2.80846e-08	15141
2	169784955	rs508506	C	A	0.350804	0.999939	0.207105	0.0127114	1.10985e-59	15141
2	169784987	rs6433096	G	A	0.0858377	0.999276	0.119908	0.0216994	3.27837e-08	15141
2	169785449	rs503931	C	A	0.454254	0.999981	0.139382	0.0121806	2.55124e-30	15141
2	169786287	rs34193789	A	G	0.212395	0.98245	0.146535	0.0148849	7.23849e-23	15141
2	169787686	rs551754	T	C	0.454865	0.99979	0.139181	0.0121787	3.02226e-30	15141
2	169788039	rs527150	G	A	0.454593	0.999729	0.13938	0.0121821	2.59565e-30	15141
2	169788474	rs531772	C	T	0.439697	0.99868	0.149484	0.0122269	2.26315e-34	15141
2	169789016	rs497692	C	T	0.456526	0.999344	0.138325	0.0121835	7.12425e-30	15141
2	169789306	rs494874	C	T	0.350904	0.999278	0.206855	0.0127124	1.56074e-59	15141
2	169789492	rs112667141	A	G	0.0858065	0.993625	0.118882	0.0217602	4.67471e-08	15141
2	169789575	rs34526705	T	C	0.144434	0.930403	0.171137	0.0178266	7.98938e-22	15141
2	169789720	rs16856252	C	T	0.0981904	0.998336	0.129775	0.0204574	2.24344e-10	15141
2	169790935	rs555975	A	G	0.455722	0.998661	0.138377	0.0121847	6.87172e-30	15141
2	169791438	rs552976	G	A	0.351743	0.999128	0.203735	0.0126817	4.46513e-58	15141
2	169792171	rs3755157	T	C	0.0988768	0.997069	0.130898	0.0203642	1.29401e-10	15141
2	169792188	rs3755158	G	C	0.100555	0.995683	0.132047	0.0202296	6.69108e-11	15141
2	169792421	rs472614	G	A	0.453891	0.999068	0.137741	0.012185	1.25219e-29	15141
2	169794283	rs565412	A	G	0.459499	0.999732	-0.133225	0.0121733	7.09343e-28	15141
2	169794431	rs567074	T	C	0.448019	0.998457	-0.141924	0.0121792	2.216e-31	15141
2	169794687	rs479682	T	C	0.459913	0.998449	-0.134087	0.0121786	3.41761e-28	15141
2	169794771	rs480562	T	A	0.459837	0.998252	-0.133884	0.012182	4.25401e-28	15141
2	169794983	rs482508	A	G	0.459843	0.998117	-0.133499	0.0121815	6.00731e-28	15141
2	169795467	rs58512362	G	A	0.0931697	0.995013	0.131392	0.0209848	3.81737e-10	15141
2	169796187	rs2544360	C	T	0.440466	0.999574	0.145763	0.0121763	5.03977e-33	15141
2	169796285	rs2685803	G	A	0.454118	0.999857	0.134567	0.0121736	2.09523e-28	15141
2	169796288	rs2544367	C	T	0.454356	0.999712	0.13417	0.0121724	2.97601e-28	15141
2	169796772	rs2685804	G	A	0.453942	0.999888	0.134828	0.0121728	1.63704e-28	15141
2	169797060	rs2685805	G	A	0.453526	0.999774	0.135525	0.0121772	9.01797e-29	15141
2	169797304	rs2685806	G	A	0.453557	0.999932	0.135713	0.0121751	7.42376e-29	15141
2	169797526	rs2685807	T	C	0.442618	0.999746	0.143617	0.012175	4.08816e-32	15141
2	169797640	rs2685808	T	G	0.454	0.999828	0.13504	0.0121718	1.33415e-28	15141
2	169797652	rs1581397	C	T	0.453885	0.999697	0.134853	0.0121727	1.59923e-28	15141
2	169797732	rs2685810	C	T	0.453881	0.999594	0.134838	0.0121737	1.63704e-28	15141
2	169797927	rs2685811	G	A	0.453904	0.999679	0.134884	0.0121727	1.554e-28	15141
2	169798171	rs2685812	G	A	0.453771	0.999403	0.1352	0.0121742	1.1804e-28	15141
2	169798439	rs2685813	C	T	0.453763	0.999375	0.135252	0.0121739	1.12248e-28	15141
2	169798619	rs2685814	C	T	0.45372	0.999288	0.135005	0.0121731	1.39705e-28	15141
2	169799010	rs6709087	G	A	0.226278	0.971951	0.140535	0.0146583	9.03735e-22	15141
2	169799288	rs2250677	T	C	0.441721	0.99853	0.144593	0.0121887	1.84519e-32	15141
2	169800428	rs853791	G	A	0.442513	0.999382	0.14462	0.0121824	1.66983e-32	15141
2	169800441	rs853790	T	A	0.455346	0.997345	0.134244	0.0121838	3.11959e-28	15141
2	169801488	rs853789	G	A	0.348464	0.998662	0.208114	0.0126952	2.14398e-60	15141
2	169801628	rs860510	C	A	0.450847	0.999263	0.137085	0.0121879	2.37997e-29	15141
2	169801905	rs853788	C	T	0.452974	0.999766	0.138854	0.0121742	3.9219e-30	15141
2	169802252	rs853787	T	G	0.349049	0.98821	0.208207	0.0127666	8.55467e-60	15141
2	169802310	rs853786	A	G	0.454707	0.9999	0.134158	0.0121644	2.77649e-28	15141
2	169802329	rs862662	A	C	0.441661	0.999784	0.146636	0.0121787	2.18054e-33	15141
2	169802594	rs853785	T	C	0.452853	0.998961	0.13757	0.0121819	1.42234e-29	15141
2	169803568	rs16856261	T	C	0.0936346	0.960574	0.12716	0.0213229	2.46853e-09	15141
2	169803674	rs853784	T	C	0.454951	0.999404	0.13733	0.0121696	1.56151e-29	15141
2	169803939	rs35973488	T	G	0.217443	0.963289	0.142086	0.0149286	1.76938e-21	15141
2	169805511	rs853783	C	A	0.454006	0.999265	0.137352	0.0121769	1.65143e-29	15141
2	169806021	rs55700007	G	T	0.0973262	0.954083	0.132028	0.0210033	3.25646e-10	15141
2	169806298	rs853782	T	C	0.445822	0.999638	0.143726	0.0121595	3.0764e-32	15141
2	169806321	rs853781	G	A	0.446105	0.997798	0.143864	0.0121666	2.91362e-32	15141
2	169806738	rs72886761	A	G	0.0976844	0.950085	0.127631	0.0210238	1.27269e-09	15141
2	169807362	rs7558863	C	T	0.223307	0.963673	0.142841	0.0147882	4.49738e-22	15141
2	169807482	rs853780	G	C	0.455605	0.996856	0.135366	0.0121747	1.01849e-28	15141
2	169807713	rs1101534	T	C	0.457122	0.999269	0.135695	0.0121524	5.97234e-29	15141
2	169808522	rs1101533	T	A	0.455785	0.997462	0.133997	0.0121616	3.12782e-28	15141
2	169809672	rs853779	T	G	0.457971	0.999122	0.133971	0.0121453	2.71982e-28	15141
2	169810416	rs1101532	C	T	0.441586	0.996305	0.147103	0.0121742	1.29647e-33	15141
2	169811224	rs853778	C	T	0.452868	0.997044	0.136348	0.0121848	4.56523e-29	15141
2	169811618	rs1101531	A	T	0.455323	0.994658	0.134139	0.0121801	3.30959e-28	15141
2	169812125	rs864929	A	G	0.458947	0.996104	0.133224	0.0121579	6.09692e-28	15141
2	169812217	rs853777	C	T	0.351928	0.976414	0.20579	0.0127845	2.68379e-58	15141
2	169813353	rs853776	T	C	0.458372	0.995225	0.13378	0.0121726	4.25401e-28	15141
2	169813371	rs853775	A	G	0.444973	0.992962	0.145385	0.0121937	8.98994e-33	15141
2	169813396	rs853774	A	G	0.334778	0.985464	0.0738544	0.0129654	1.22471e-08	15141
2	169814347	rs853773	G	A	0.477613	0.972463	0.139847	0.0122936	5.52945e-30	15141
2	169814655	rs853772	T	G	0.464568	0.969055	0.129692	0.0123355	7.46662e-26	15141
2	169816936	rs3821120	C	G	0.403891	0.959245	0.0941163	0.0126019	8.11773e-14	15141
2	169817403	rs3755160	T	C	0.377253	0.978124	0.0711511	0.0126168	1.7067e-08	15141
2	169912240	rs148766104	A	G	0.0216528	0.858184	-0.254659	0.0447206	1.23782e-08	15141
2	169936727	rs142804484	T	G	0.0232041	0.875662	-0.252851	0.0424096	2.48995e-09	15141
3	170627909	rs6804915	A	C	0.287299	0.997469	-0.0828063	0.0133873	6.1939e-10	15141
3	170631713	rs34595556	C	G	0.23954	0.998412	-0.078703	0.0141754	2.823e-08	15141
3	170641587	rs7645142	C	T	0.238863	0.998662	-0.077373	0.0141834	4.89235e-08	15141
3	170671429	rs7628878	A	C	0.238662	0.997775	-0.0784546	0.0141915	3.23394e-08	15141
3	170676134	rs7644261	G	C	0.282101	0.99756	-0.08516	0.0134434	2.37832e-10	15141
3	170695426	rs1905505	A	G	0.281568	0.998109	-0.0859514	0.0134587	1.69936e-10	15141
3	170705693	rs1514895	G	A	0.281901	0.9983	-0.0859738	0.0134504	1.63844e-10	15141
3	170709193	rs1604038	T	C	0.281863	0.998658	-0.087045	0.0134357	9.25502e-11	15141
3	170715830	rs5398	A	G	0.282095	0.999296	-0.085096	0.0134166	2.25926e-10	15141
3	170724883	rs8192675	C	T	0.283923	0.996932	-0.0871491	0.0134219	8.41213e-11	15141
3	170727351	rs1879442	A	G	0.279452	0.995753	-0.0859291	0.0135042	1.97679e-10	15141
3	170732599	rs7356034	A	G	0.27865	0.993475	-0.0856494	0.0135369	2.49814e-10	15141
3	170733076	rs9873618	A	G	0.287117	0.988598	-0.0870524	0.0134623	1.00363e-10	15141
3	170734377	rs61791109	C	T	0.272598	0.997489	-0.0870688	0.0135788	1.43503e-10	15141
3	170734438	rs73169730	G	A	0.272626	0.997748	-0.0874422	0.0135751	1.18404e-10	15141
3	170735099	rs11924032	A	G	0.257362	0.981308	-0.0793651	0.0139547	1.29042e-08	15141
3	170743051	rs2129019	A	C	0.271089	0.981434	-0.0859827	0.0137232	3.71609e-10	15141
3	170744815	rs5396	C	T	0.273233	0.980804	-0.0843402	0.0136889	7.21967e-10	15141
7	44189010	rs2268577	T	C	0.173818	0.967638	0.101412	0.0164226	6.60906e-10	15141
7	44189274	rs2268575	C	T	0.175196	0.963473	0.104483	0.0164232	1.99235e-10	15141
7	44200884	rs2041547	C	T	0.498995	0.98465	0.0670538	0.012238	4.27393e-08	15141
7	44203006	rs758989	T	C	0.493067	0.998105	0.0716034	0.0121504	3.79051e-09	15141
7	44203912	rs2971674	G	A	0.494747	0.999855	0.0719099	0.0121376	3.13166e-09	15141
7	44204322	rs2080033	A	G	0.494851	0.99926	0.0719768	0.0121417	3.06558e-09	15141
7	44204426	rs2908294	T	C	0.223894	0.995576	0.126505	0.0145688	3.84421e-18	15141
7	44204994	rs7793213	A	G	0.494403	0.998853	0.0722982	0.0121472	2.65131e-09	15141
7	44205906	rs2971672	C	A	0.367136	0.999064	0.0963688	0.0125843	1.89053e-14	15141
7	44209322	rs2908293	A	G	0.222649	0.999191	0.127591	0.0145606	1.90557e-18	15141
7	44210710	rs2908292	T	C	0.223145	0.999986	0.128825	0.0145454	8.23907e-19	15141
7	44211337	rs2971671	C	T	0.223441	0.999529	0.128499	0.0145427	9.92307e-19	15141
7	44216137	rs2908290	A	G	0.367825	0.987378	0.0975739	0.0126386	1.16071e-14	15141
7	44216754	rs2284776	T	C	0.492656	0.982261	0.075241	0.0122427	7.95736e-10	15141
7	44217126	rs2244164	T	C	0.493047	0.981265	0.0745269	0.0122503	1.17473e-09	15141
7	44219074	rs1303722	C	T	0.492985	0.973206	0.073533	0.0122906	2.19229e-09	15141
7	44219338	rs2300584	G	A	0.226009	0.977335	0.12907	0.0146446	1.21328e-18	15141
7	44219705	rs10259649	C	T	0.223289	0.976508	0.130875	0.0147188	6.01951e-19	15141
7	44223721	rs730497	A	G	0.183197	0.982919	0.172492	0.0157621	7.13918e-28	15141
7	44223942	rs2908289	A	G	0.181186	0.98296	0.172312	0.0158135	1.19781e-27	15141
7	44226101	rs2971670	T	C	0.182517	0.984267	0.172224	0.0157778	9.70898e-28	15141
7	44229068	rs1799884	T	C	0.182976	0.989922	0.172892	0.0157082	3.55535e-28	15141
7	44231216	rs3757840	G	T	0.499138	0.998333	-0.0902228	0.0120432	6.80314e-14	15141
7	44231778	rs2971669	T	C	0.220525	0.992229	0.14954	0.0146549	1.90045e-24	15141
7	44231886	rs6975024	C	T	0.180939	0.998118	0.172559	0.015693	3.9981e-28	15141
7	44232833	rs741037	A	G	0.181351	0.998582	0.173188	0.0156746	2.21686e-28	15141
7	44234737	rs2908286	T	C	0.180521	0.998917	0.172421	0.0157146	5.20878e-28	15141
7	44235668	rs4607517	A	G	0.180252	0.998882	0.172114	0.0157242	6.95642e-28	15141
7	44240324	rs1985469	T	A	0.181586	0.999545	0.172245	0.0156763	4.38272e-28	15141
7	44240407	rs1004558	T	C	0.180771	0.982706	0.173248	0.0158361	7.41445e-28	15141
7	44243438	rs2971668	C	G	0.183431	0.982101	0.173301	0.0157431	3.49266e-28	15141
7	44245060	rs2971667	C	T	0.18205	0.979912	0.174945	0.0158042	1.76263e-28	15141
7	44245853	rs917793	T	A	0.183051	0.980208	0.174931	0.0157785	1.45658e-28	15141
7	44248828	rs2908282	A	G	0.182786	0.980538	0.17474	0.0157794	1.67877e-28	15141
7	44255643	rs878521	A	G	0.255152	0.976165	0.13003	0.0140438	2.06635e-20	15141
7	44261978	rs732360	A	G	0.182203	0.974167	0.166041	0.0158475	1.09672e-25	15141
7	44265179	rs2075066	A	G	0.177049	0.95604	0.167144	0.0161289	3.65338e-25	15141
8	118184783	rs13266634	T	C	0.315335	0.999586	-0.0935584	0.0129849	5.79661e-13	15141
8	118185025	rs3802177	A	G	0.315561	0.998809	-0.0934974	0.0129842	5.98252e-13	15141
8	118185733	rs11558471	G	A	0.322664	0.998948	-0.0934751	0.0129183	4.62552e-13	15141
8	118185938	rs2466293	G	A	0.386769	0.995007	0.0784665	0.0124122	2.58647e-10	15141
8	118191475	rs35859536	T	C	0.321025	0.983735	-0.0929559	0.0130134	9.12624e-13	15141
8	118204020	rs9650069	T	C	0.313727	0.970362	-0.0933025	0.0132206	1.69665e-12	15141
8	118217915	rs4300038	A	G	0.317142	0.962933	-0.0941446	0.0132169	1.05549e-12	15141
8	118220270	rs11774700	C	T	0.314903	0.943784	-0.0757156	0.0134328	1.73404e-08	15141
9	96182703	rs143399767	C	A	0.0107977	0.891469	0.361568	0.063762	1.42309e-08	15141
13	28458529	rs7990857	T	C	0.400432	0.942561	-0.0694833	0.0127291	4.79892e-08	15141
13	28459236	rs11149501	C	T	0.241322	0.949362	0.0848728	0.0144009	3.77922e-09	15141
13	28459876	rs4325403	A	T	0.234027	0.94536	0.0842465	0.0145666	7.3147e-09	15141
13	28459948	rs4287424	T	G	0.240358	0.94948	0.0840917	0.0144185	5.46928e-09	15141
13	28460936	rs7993852	T	A	0.235142	0.949201	0.0842777	0.0145291	6.60727e-09	15141
13	28461480	rs4769579	G	A	0.235271	0.949288	0.0848817	0.0145243	5.09231e-09	15141
13	28461687	rs4769580	A	T	0.232887	0.948002	0.0860229	0.0145671	3.5206e-09	15141
13	28463566	rs6491237	G	A	0.238197	0.965135	0.0853087	0.0143458	2.73789e-09	15141
13	28463938	rs954750	T	C	0.234826	0.99998	0.0844101	0.014166	2.54359e-09	15141
13	28474475	rs58166834	T	A	0.234689	0.99906	0.0858056	0.0141649	1.38154e-09	15141
13	28476554	rs11616419	A	C	0.231894	0.998655	0.0844071	0.0142049	2.81393e-09	15141
13	28479654	rs7331951	C	T	0.232086	0.998745	0.0854798	0.0141995	1.74515e-09	15141
13	28479685	rs7326283	T	C	0.231727	0.998744	0.0851912	0.0142084	2.02442e-09	15141
13	28481210	rs12429454	A	G	0.232277	0.998876	0.085279	0.0141901	1.85829e-09	15141
13	28482457	rs56209434	A	G	0.231934	0.998819	0.0854292	0.0142022	1.79646e-09	15141
13	28487599	rs11619319	G	A	0.232311	0.999638	0.085767	0.0141874	1.49149e-09	15141
13	28489128	rs4771189	C	A	0.232136	0.999397	0.0861077	0.0141868	1.28253e-09	15141
13	28490510	rs35369009	T	C	0.232368	0.999507	0.0858295	0.0141848	1.44138e-09	15141
13	28490871	rs61944003	G	C	0.232104	0.9989	0.085941	0.0141953	1.41142e-09	15141
13	28491198	rs2293941	A	G	0.231933	0.999152	0.0863725	0.0141975	1.17473e-09	15141
13	28492405	rs61944004	A	G	0.23223	0.994484	0.0866686	0.0142335	1.13583e-09	15141
13	28493013	rs61944005	T	G	0.231627	0.999179	0.0868709	0.0142124	9.81962e-10	15141
13	28493489	rs3812861	T	A	0.233166	0.994467	0.085889	0.0142076	1.49149e-09	15141
13	28493857	rs7331478	G	T	0.231808	0.999084	0.0866507	0.0142043	1.05854e-09	15141
13	28495193	rs4430606	T	G	0.233348	0.980469	0.0868039	0.0142986	1.27269e-09	15141
13	28496119	rs4002828	C	T	0.233471	0.980592	0.0878409	0.0142929	7.95736e-10	15141
13	28496419	rs61944006	C	G	0.231596	0.980584	0.0886279	0.0143359	6.31989e-10	15141
13	28497828	rs57247118	G	A	0.236075	0.978546	0.0870018	0.0142618	1.05854e-09	15141
13	28498265	rs60353775	G	C	0.232711	0.978387	0.0889419	0.0143191	5.25082e-10	15141
13	28499962	rs7981781	A	G	0.233713	0.977548	0.0889776	0.0143081	5.01384e-10	15141
13	28502874	rs55836809	G	A	0.237196	0.959852	0.0888764	0.0143623	6.08616e-10	15141
21	44276432	rs370189685	C	G	0.00136905	0.633462	-1.15024	0.207003	2.75038e-08	15141
