# Supplementary material for: Exploration of haplotype research consortium imputation for genome-wide association studies in 20,032 Generation Scotland participants
Source: Genome Med. 2017 Mar 7;9:23. doi: 10.1186/s13073-017-0414-4 (PMC5339960; doi:10.1186/s13073-017-0414-4)
Supplement: Additional file 9: — GS_HRC_imputed_HDL_cholesterol_significant_SNPS. (XLSX 71 kb) [file 13073_2017_414_MOESM9_ESM.xlsx]

## Sheet: HDL_cholesterol
Chr	Pos	rsID	effectAlleleB	otherAlleleA	Minor_Allele_Frequency	Imputation_Quality	Beta	SEBeta	P	N
1	8233270	rs149963466	A	G	0.0016486	0.764078	0.867736	0.156882	3.18146e-08	19223
2	43255645	rs76183280	C	G	0.00482475	0.778894	-0.498118	0.0908161	4.13692e-08	19223
8	9183358	rs9987289	G	A	0.0929862	0.998628	0.106378	0.0190129	2.20589e-08	19223
8	9183596	rs4841132	G	A	0.092472	0.998474	0.108947	0.0190549	1.08082e-08	19223
8	9183664	rs4841133	G	A	0.0928814	0.998547	0.107332	0.0190263	1.68806e-08	19223
8	9184231	rs4240624	A	G	0.0926642	0.998556	0.106917	0.0190344	1.94249e-08	19223
8	19749349	rs17482338	T	G	0.017653	0.978538	-0.231232	0.0423427	4.73565e-08	19223
8	19763992	rs77032723	T	C	0.130319	0.991338	0.0977757	0.0165593	3.53564e-09	19223
8	19766707	rs150799387	A	G	0.0173247	0.983428	-0.241661	0.0425914	1.39548e-08	19223
8	19789998	rs150331294	A	T	0.135861	0.988603	0.0934627	0.0162384	8.63116e-09	19223
8	19796671	rs1800590	G	T	0.0186227	0.990782	-0.225392	0.0410386	3.96977e-08	19223
8	19797916	rs3779787	T	G	0.151057	0.987615	0.0990901	0.01558	2.01652e-10	19223
8	19801530	rs112127208	G	T	0.167549	0.980185	0.0889206	0.0150327	3.31561e-09	19223
8	19803093	rs3779788	T	C	0.145039	0.984011	0.0990782	0.0158797	4.39585e-10	19223
8	19808030	rs74304285	A	G	0.143343	0.984264	0.0986154	0.0159436	6.19974e-10	19223
8	19808131	rs113023641	A	G	0.143218	0.983945	0.0992356	0.0159429	4.83315e-10	19223
8	19810787	rs343	A	C	0.0856704	0.996894	0.12305	0.0197607	4.75404e-10	19223
8	19811897	rs254	G	C	0.145503	0.996276	0.103267	0.0158102	6.50306e-11	19223
8	19811901	rs255	C	T	0.145299	0.996455	0.102783	0.015809	7.95074e-11	19223
8	19811967	rs256	T	C	0.139362	0.991241	0.10237	0.0161078	2.07989e-10	19223
8	19812812	rs263	T	C	0.167036	0.988093	0.100242	0.0150329	2.5893e-11	19223
8	19813180	rs264	A	G	0.139578	0.990479	0.101757	0.0161059	2.64969e-10	19223
8	19813529	rs268	G	A	0.0191193	0.920615	-0.286624	0.0418307	7.2828e-12	19223
8	19813667	rs269	G	T	0.17466	0.982826	0.0989685	0.0147928	2.22713e-11	19223
8	19813702	rs271	A	G	0.148259	0.981481	0.104625	0.0158038	3.5866e-11	19223
8	19815256	rs286	T	A	0.0893269	0.982453	0.14113	0.0195529	5.28011e-13	19223
8	19815556	rs287	G	A	0.239936	0.988999	0.0949655	0.0129633	2.37647e-13	19223
8	19815619	rs289	C	T	0.227244	0.990834	0.0979832	0.013173	1.02082e-13	19223
8	19815852	rs291	C	T	0.227371	0.991013	0.097728	0.0131672	1.15275e-13	19223
8	19816238	rs295	C	A	0.227402	0.991451	0.0975729	0.0131668	1.25821e-13	19223
8	19816371	rs297	C	T	0.226992	0.991327	0.0974966	0.0131746	1.35826e-13	19223
8	19816934	rs301	C	T	0.237804	0.964783	0.0972747	0.0131046	1.14531e-13	19223
8	19817361	rs304	G	T	0.227171	0.991728	0.0981574	0.0131688	9.07177e-14	19223
8	19817401	rs305	G	A	0.227154	0.991702	0.0977685	0.013168	1.13047e-13	19223
8	19818042	rs314	A	G	0.268334	0.98729	0.0697386	0.0125596	2.81439e-08	19223
8	19819077	rs320	G	T	0.257769	0.998355	0.0900513	0.0125429	6.99885e-13	19223
8	19819217	rs322	C	A	0.257432	0.998524	0.0914397	0.0125493	3.18222e-13	19223
8	19819328	rs325	C	T	0.0985073	0.995553	0.143308	0.0185981	1.30284e-14	19223
8	19819439	rs326	G	A	0.275447	0.997558	0.0968668	0.0122872	3.18221e-15	19223
8	19819536	rs327	G	T	0.264443	0.999408	0.0899058	0.0124434	5.00454e-13	19223
8	19819724	rs328	G	C	0.0976974	0.998867	0.144721	0.0186385	8.18905e-15	19223
8	19820405	rs331	A	G	0.250084	0.998964	0.102249	0.0126665	6.89687e-16	19223
8	19820433	rs12679834	C	T	0.0977698	0.998868	0.144496	0.0186324	8.8272e-15	19223
8	19820480	rs76423146	T	C	0.0279527	0.981777	-0.200136	0.0337968	3.18537e-09	19223
8	19820916	rs117199990	T	C	0.0977973	0.998842	0.14436	0.0186316	9.32356e-15	19223
8	19820933	rs145391587	C	A	0.0977037	0.99888	0.144644	0.0186382	8.45029e-15	19223
8	19821425	rs75278536	G	T	0.102858	0.998151	0.143165	0.0182254	3.98923e-15	19223
8	19821782	rs77069344	G	T	0.102857	0.998164	0.143196	0.0182271	3.9585e-15	19223
8	19822810	rs11570891	T	C	0.103733	0.998739	0.141655	0.0181403	5.76985e-15	19223
8	19823192	rs3289	C	T	0.0282073	0.979779	-0.196124	0.0336164	5.40587e-09	19223
8	19823648	rs3208305	T	A	0.268532	0.999448	0.108251	0.012376	2.19505e-18	19223
8	19823674	rs1803924	T	C	0.102701	0.999686	0.143907	0.0182241	2.86764e-15	19223
8	19824045	rs3735964	A	C	0.102701	0.999686	0.144186	0.018227	2.56189e-15	19223
8	19824492	rs13702	C	T	0.268171	0.999819	0.107766	0.0123753	3.08826e-18	19223
8	19824563	rs1059611	C	T	0.103821	0.998888	0.140796	0.018129	8.07775e-15	19223
8	19824667	rs15285	T	C	0.267481	0.999512	0.109238	0.0123875	1.16095e-18	19223
8	19824868	rs3916027	A	G	0.248994	0.999278	0.104093	0.0126811	2.24058e-16	19223
8	19826302	rs77150190	C	G	0.102632	0.998831	0.144952	0.0182259	1.81952e-15	19223
8	19826318	rs77729186	G	A	0.103451	0.997105	0.142915	0.0181775	3.77544e-15	19223
8	19826701	rs79108221	T	C	0.102598	0.998845	0.144475	0.0182382	2.34536e-15	19223
8	19826992	rs78080440	A	G	0.0273425	0.997633	-0.206067	0.0338857	1.19269e-09	19223
8	19827848	rs10105606	A	C	0.295386	0.999746	0.0793093	0.0120751	5.09857e-11	19223
8	19828624	rs114965955	A	C	0.0274061	0.997378	-0.201747	0.0338016	2.39359e-09	19223
8	19828835	rs74779858	T	C	0.0275759	0.994048	-0.203805	0.033762	1.57465e-09	19223
8	19830170	rs1569209	G	T	0.0867125	0.99548	0.148101	0.0197335	6.14067e-14	19223
8	19830769	rs1011685	T	C	0.0977786	0.999177	0.144234	0.0186227	9.55504e-15	19223
8	19830921	rs10096633	T	C	0.116703	0.998996	0.142328	0.0172273	1.43536e-16	19223
8	19832646	rs17482753	T	G	0.0978484	0.998926	0.143106	0.0186215	1.53026e-14	19223
8	19833156	rs80073370	T	A	0.0821048	0.992626	0.156727	0.0202708	1.06148e-14	19223
8	19833966	rs17091881	C	T	0.0274336	0.996375	-0.204003	0.0337792	1.54775e-09	19223
8	19836646	rs78963197	C	T	0.0937974	0.997739	0.1479	0.0189941	6.8806e-15	19223
8	19836984	rs74855321	T	C	0.0937637	0.997918	0.147745	0.0189959	7.38231e-15	19223
8	19838469	rs4464984	T	C	0.268644	0.98956	0.0749796	0.0124916	1.94448e-09	19223
8	19839511	rs75902744	C	T	0.0274873	0.995554	-0.206553	0.0337774	9.64781e-10	19223
8	19839709	rs117779442	T	C	0.0753669	0.978505	0.147154	0.0212159	4.03284e-12	19223
8	19840341	rs58946909	A	G	0.093735	0.996968	0.149365	0.0190076	3.89723e-15	19223
8	19840408	rs75551077	C	G	0.0937138	0.997158	0.148566	0.0190087	5.46692e-15	19223
8	19842543	rs115493313	G	C	0.027466	0.995469	-0.207808	0.0337873	7.72469e-10	19223
8	19842768	rs113988682	G	C	0.0929687	0.998914	0.144155	0.0190622	3.95842e-14	19223
8	19843171	rs17091891	C	T	0.110707	0.998968	0.145133	0.0176674	2.12603e-16	19223
8	19843462	rs17410914	A	C	0.0929862	0.999056	0.143556	0.0190658	5.09321e-14	19223
8	19843579	rs75802599	C	G	0.085774	0.986988	0.138191	0.0198823	3.64089e-12	19223
8	19843861	rs117227752	A	G	0.0853984	0.986082	0.13739	0.0199417	5.59557e-12	19223
8	19843879	rs59147390	C	T	0.101921	0.988372	0.140011	0.0184164	2.90371e-14	19223
8	19844222	rs12678919	G	A	0.0925681	0.999828	0.141731	0.0190937	1.14531e-13	19223
8	19844415	rs7819706	G	A	0.110473	0.999271	0.141648	0.0176799	1.13027e-15	19223
8	19844439	rs115129770	G	C	0.0925607	0.999904	0.141638	0.0190942	1.19014e-13	19223
8	19845376	rs7841189	T	C	0.110201	0.999698	0.142884	0.0176974	6.81945e-16	19223
8	19846314	rs78458743	G	T	0.0926081	0.999888	0.140169	0.0190895	2.09307e-13	19223
8	19846489	rs114566157	G	C	0.0925869	0.999767	0.140267	0.0190911	2.02371e-13	19223
8	19846580	rs139894713	A	C	0.0779753	0.99678	0.152006	0.0207032	2.10178e-13	19223
8	19847060	rs12682115	A	G	0.0926717	0.999604	0.141159	0.0190882	1.41296e-13	19223
8	19847223	rs78013771	C	T	0.0925968	0.999826	0.140324	0.0190899	1.9721e-13	19223
8	19847441	rs76496571	A	C	0.0926006	0.999756	0.140209	0.0190921	2.07567e-13	19223
8	19847690	rs10503669	A	C	0.0925319	0.999493	0.139902	0.0191	2.39449e-13	19223
8	19848080	rs17410962	A	G	0.110246	0.999508	0.141994	0.0176961	1.02349e-15	19223
8	19848499	rs17489185	C	G	0.092658	0.999578	0.140625	0.0190899	1.75259e-13	19223
8	19848693	rs17410983	T	C	0.0927042	0.999229	0.141004	0.0190877	1.50004e-13	19223
8	19848878	rs17489226	T	A	0.092658	0.999745	0.141185	0.0190879	1.39727e-13	19223
8	19849272	rs17410996	G	T	0.0926031	0.999729	0.140317	0.019092	1.98927e-13	19223
8	19849670	rs75801420	G	T	0.0925419	0.999553	0.140393	0.0190978	1.96353e-13	19223
8	19849757	rs17091905	A	G	0.111288	0.997254	0.136495	0.0176497	1.0456e-14	19223
8	19849989	rs114964604	G	A	0.0926255	0.997645	0.14056	0.019102	1.86149e-13	19223
8	19850099	rs79407615	G	T	0.0926268	0.998285	0.140522	0.0191015	1.88687e-13	19223
8	19851508	rs76975037	A	C	0.0926268	0.998051	0.14036	0.0191038	2.02371e-13	19223
8	19851610	rs17091908	C	T	0.0266636	0.996343	-0.198459	0.0342283	6.70645e-09	19223
8	19851897	rs78131387	C	T	0.0265388	0.996327	-0.19792	0.0343083	7.98026e-09	19223
8	19852045	rs17489268	A	T	0.250802	0.998058	0.102194	0.0126869	7.94393e-16	19223
8	19852134	rs17411024	A	G	0.092678	0.997842	0.140873	0.0191018	1.64543e-13	19223
8	19852156	rs17091909	T	G	0.111091	0.997113	0.136541	0.0176621	1.06945e-14	19223
8	19852310	rs17411031	G	C	0.250814	0.998008	0.102406	0.0126866	6.91626e-16	19223
8	19852362	rs17411045	C	T	0.250854	0.998034	0.102699	0.0126836	5.63132e-16	19223
8	19852518	rs17489282	T	C	0.250846	0.998084	0.10227	0.0126849	7.48477e-16	19223
8	19852586	rs4922117	C	T	0.250881	0.998018	0.10264	0.012683	5.83442e-16	19223
8	19852829	rs1822200	T	G	0.250688	0.997738	0.102473	0.0126861	6.60773e-16	19223
8	19852899	rs112145558	G	A	0.0266511	0.996707	-0.197729	0.0342298	7.62596e-09	19223
8	19852939	rs1372344	T	A	0.25077	0.998122	0.102392	0.0126854	6.93567e-16	19223
8	19853389	rs1992442	C	A	0.254765	0.99838	0.102826	0.0126162	3.62937e-16	19223
8	19853500	rs2410618	A	G	0.254817	0.998499	0.102835	0.0126165	3.61301e-16	19223
8	19853587	rs1992443	A	G	0.254812	0.998468	0.102785	0.012617	3.74443e-16	19223
8	19854267	rs920588	T	C	0.254817	0.998449	0.102537	0.0126169	4.40232e-16	19223
8	19854361	rs920589	T	G	0.254847	0.998552	0.102797	0.012616	3.695e-16	19223
8	19854500	rs4425772	T	C	0.254837	0.998483	0.102676	0.0126172	4.02776e-16	19223
8	19854509	rs4628269	T	C	0.254834	0.998502	0.10273	0.0126168	3.87708e-16	19223
8	19854553	rs2410619	A	C	0.254834	0.998502	0.10273	0.0126168	3.87708e-16	19223
8	19854637	rs4320561	A	C	0.254822	0.998487	0.102719	0.012617	3.91043e-16	19223
8	19854660	rs2410620	T	C	0.254689	0.99833	0.102449	0.0126232	4.82073e-16	19223
8	19854682	rs2410621	C	T	0.254827	0.998477	0.102716	0.0126167	3.91043e-16	19223
8	19854889	rs2410623	G	A	0.254731	0.999188	0.10327	0.0126132	2.66868e-16	19223
8	19855006	rs17411113	G	C	0.0966254	0.998573	0.138695	0.0187378	1.34274e-13	19223
8	19855221	rs34564316	T	C	0.25474	0.999146	0.103172	0.0126125	2.8361e-16	19223
8	19855272	rs17411126	C	T	0.254683	0.99901	0.103122	0.0126143	2.95952e-16	19223
8	19855331	rs17411133	A	T	0.254701	0.99901	0.103203	0.0126143	2.80546e-16	19223
8	19855344	rs17489373	A	G	0.254782	0.998942	0.103248	0.0126137	2.71407e-16	19223
8	19855600	rs17411168	C	T	0.25474	0.99919	0.103157	0.0126118	2.85145e-16	19223
8	19855661	rs34932218	G	A	0.254737	0.999203	0.103129	0.0126123	2.91307e-16	19223
8	19856260	rs2165558	G	T	0.281346	0.999543	0.0715182	0.0122625	5.4679e-09	19223
8	19856539	rs4523270	C	T	0.281244	0.999063	0.0714824	0.0122666	5.63004e-09	19223
8	19858343	rs2103325	T	C	0.254343	0.998679	0.103413	0.0126189	2.50399e-16	19223
8	19858499	rs1581675	A	T	0.254641	0.998719	0.102974	0.0126177	3.32189e-16	19223
8	19859539	rs2119690	A	G	0.273116	0.997393	0.107072	0.0123549	4.46186e-18	19223
8	19859627	rs2165556	T	C	0.25453	0.998844	0.103072	0.0126178	3.11572e-16	19223
8	19859791	rs12541912	C	G	0.281189	0.998462	0.0721002	0.0122734	4.2403e-09	19223
8	19860161	rs6983170	C	T	0.0269144	0.988093	-0.195213	0.0342176	1.16317e-08	19223
8	19860197	rs74869266	C	A	0.0822908	0.996385	0.147137	0.0201921	3.1725e-13	19223
8	19860460	rs79236614	G	C	0.0963995	0.998514	0.137251	0.0187547	2.5125e-13	19223
8	19860747	rs34818360	A	G	0.254425	0.999018	0.103031	0.0126184	3.21044e-16	19223
8	19861226	rs4083261	C	T	0.299831	0.99749	0.0776848	0.0120567	1.16921e-10	19223
8	19861361	rs3844510	C	A	0.254692	0.998652	0.102854	0.0126146	3.5315e-16	19223
8	19862220	rs2410625	T	C	0.254583	0.999098	0.103434	0.012617	2.44479e-16	19223
8	19862570	rs4644277	C	T	0.254367	0.99915	0.103394	0.0126165	2.50399e-16	19223
8	19862788	rs1441766	T	A	0.300054	0.997569	0.0774009	0.0120547	1.35533e-10	19223
8	19863024	rs1441764	T	C	0.301631	0.997003	0.0780593	0.0120408	8.99915e-11	19223
8	19863358	rs6586884	C	T	0.0964282	0.99835	0.138392	0.0187569	1.60469e-13	19223
8	19863471	rs6999813	A	T	0.0963958	0.99835	0.137977	0.0187571	1.89535e-13	19223
8	19863507	rs2119689	T	C	0.254444	0.998893	0.103592	0.0126189	2.22618e-16	19223
8	19864556	rs1441763	C	T	0.254477	0.99933	0.103475	0.0126141	2.3421e-16	19223
8	19864687	rs1441762	A	G	0.254473	0.99914	0.103871	0.0126157	1.81941e-16	19223
8	19864748	rs1441761	C	G	0.254409	0.999208	0.10368	0.0126149	2.05525e-16	19223
8	19864749	rs1441760	T	C	0.254409	0.999208	0.10368	0.0126149	2.05525e-16	19223
8	19865175	rs2083637	G	A	0.254797	0.999236	0.103563	0.0126118	2.18311e-16	19223
8	19865263	rs2083636	G	T	0.254727	0.999382	0.103188	0.0126115	2.79017e-16	19223
8	19865455	rs77237194	T	A	0.096704	0.996495	0.137614	0.0187402	2.08436e-13	19223
8	19865509	rs35495249	A	C	0.255084	0.999065	0.104374	0.0126113	1.27127e-16	19223
8	19865747	rs894211	T	C	0.25496	0.998784	0.103439	0.0126154	2.41533e-16	19223
8	19865843	rs894210	A	G	0.472214	0.991405	0.0618902	0.0111555	2.89069e-08	19223
8	19866274	rs765547	A	G	0.254686	0.9996	0.103117	0.0126108	2.91307e-16	19223
8	19866594	rs765548	T	C	0.25206	0.999967	0.102649	0.012654	4.98018e-16	19223
8	19866631	rs765549	G	A	0.285464	0.994156	0.0900871	0.0122252	1.71943e-13	19223
8	19866878	rs1441758	T	A	0.252072	1	0.102645	0.0126535	4.98018e-16	19223
8	19867220	rs9644637	C	T	0.251999	0.992699	0.103477	0.0127036	3.77748e-16	19223
8	19867400	rs9644638	T	C	0.251886	0.992481	0.103763	0.0127081	3.21044e-16	19223
8	19867445	rs11986942	G	C	0.285383	0.987253	0.0893285	0.0122751	3.4078e-13	19223
8	19867494	rs34327087	T	G	0.251897	0.99225	0.103298	0.0127106	4.40232e-16	19223
8	19867536	rs34345068	T	G	0.251969	0.992487	0.103568	0.0127063	3.61301e-16	19223
8	19867853	rs2009493	A	G	0.252018	0.992693	0.103515	0.0127041	3.695e-16	19223
8	19868102	rs1837843	T	C	0.252035	0.992414	0.10358	0.0127052	3.56404e-16	19223
8	19868290	rs1837842	C	T	0.25204	0.99262	0.10363	0.0127044	3.43434e-16	19223
8	19868377	rs1441757	C	G	0.251989	0.992537	0.103427	0.0127064	3.9606e-16	19223
8	19868386	rs1441756	C	A	0.252017	0.992538	0.103744	0.0127048	3.1946e-16	19223
8	19868888	rs1441755	C	T	0.251942	0.992233	0.103587	0.012707	3.58035e-16	19223
8	19868939	rs1441754	A	G	0.252053	0.992169	0.103513	0.0127047	3.71146e-16	19223
8	19868971	rs4406409	C	T	0.266706	0.988106	0.0858504	0.0125204	7.04101e-12	19223
8	19869064	rs1441753	A	G	0.251983	0.992194	0.103563	0.0127066	3.62937e-16	19223
8	19869366	rs4126104	T	G	0.25206	0.992467	0.10331	0.0127038	4.21394e-16	19223
8	19869676	rs1919484	A	G	0.251577	0.991985	0.10384	0.0127146	3.16299e-16	19223
8	19869987	rs35687633	G	A	0.247133	0.978594	0.102008	0.012863	2.18632e-15	19223
8	19870015	rs34942551	G	T	0.247634	0.977587	0.103112	0.0128649	1.10167e-15	19223
8	19870027	rs34499461	C	G	0.24798	0.978029	0.102552	0.0128541	1.48548e-15	19223
8	19870044	rs35369244	C	G	0.247831	0.977347	0.103565	0.0128626	8.16605e-16	19223
8	19870087	rs35739466	A	G	0.25001	0.983097	0.103601	0.0127981	5.72341e-16	19223
8	19870263	rs35617716	A	T	0.25072	0.979611	0.104532	0.0128176	3.48283e-16	19223
8	19870271	rs35237252	A	C	0.242593	0.980323	0.104128	0.0129691	9.8284e-16	19223
8	19871113	rs78810414	T	C	0.0961624	0.99815	0.138151	0.0188132	2.08436e-13	19223
8	19873556	rs35465966	A	C	0.427769	0.99139	0.0735626	0.0112127	5.35736e-11	19223
8	19873566	rs34693282	G	A	0.430559	0.991376	0.0723483	0.0111985	1.04332e-10	19223
8	19873582	rs17489539	A	T	0.430549	0.991666	0.0724581	0.0111949	9.64413e-11	19223
8	19874145	rs4922118	T	C	0.433257	0.997247	0.072396	0.0111598	8.74445e-11	19223
8	19874153	rs4922119	T	C	0.433279	0.997237	0.0722004	0.0111539	9.60077e-11	19223
8	19874862	rs77917292	A	G	0.0273836	0.984791	-0.193977	0.0340141	1.17831e-08	19223
8	19875004	rs4333617	G	A	0.436349	0.999971	0.0733312	0.0111305	4.44887e-11	19223
8	19875100	rs2410630	T	C	0.436396	0.999708	0.0733121	0.0111316	4.51991e-11	19223
8	19875365	rs10105418	A	G	0.0276644	0.984072	-0.194626	0.0338607	9.0393e-09	19223
8	19875408	rs6586886	A	G	0.422634	0.998397	0.071053	0.0111862	2.12776e-10	19223
8	19876110	rs80328244	A	G	0.0273936	0.986722	-0.192884	0.0340064	1.41135e-08	19223
8	19876115	rs73208815	C	G	0.434419	0.996923	0.0707333	0.0111433	2.18665e-10	19223
8	19876234	rs28675909	T	A	0.0967078	0.998549	0.136314	0.0187475	3.56708e-13	19223
8	19876264	rs79198716	T	C	0.0965193	0.999217	0.136984	0.0187532	2.78102e-13	19223
8	19876524	rs78300069	T	C	0.0963933	0.998408	0.13692	0.0187748	3.03731e-13	19223
8	19876594	rs76737188	C	G	0.0965093	0.999192	0.136994	0.0187545	2.78102e-13	19223
8	19876746	rs7016880	C	G	0.0965043	0.998548	0.137137	0.0187599	2.66905e-13	19223
8	19876797	rs7007609	C	T	0.0965106	0.999179	0.136987	0.0187547	2.79041e-13	19223
8	19876970	rs7007797	G	T	0.0965156	0.999124	0.136994	0.0187545	2.78102e-13	19223
8	19877208	rs7004149	G	A	0.0965131	0.999151	0.136994	0.0187545	2.78102e-13	19223
8	19877233	rs7004158	G	A	0.0964432	0.998495	0.136746	0.0187682	3.19194e-13	19223
8	19877253	rs6983430	C	G	0.0964806	0.999021	0.136939	0.0187585	2.87525e-13	19223
8	19877461	rs77219697	C	T	0.0965156	0.99902	0.137068	0.0187564	2.71556e-13	19223
8	19877732	rs12678603	T	C	0.0975664	0.996673	0.136495	0.0186999	2.8942e-13	19223
8	19877773	rs12678604	G	C	0.0965056	0.999078	0.136875	0.0187564	2.93218e-13	19223
8	19878704	rs112994260	A	T	0.0964008	0.99862	0.137151	0.0187702	2.73422e-13	19223
8	19878870	rs142117848	A	C	0.096377	0.99794	0.136669	0.0187774	3.37814e-13	19223
8	19879809	rs75082673	A	G	0.0964993	0.998257	0.136459	0.0187655	3.54707e-13	19223
8	19880330	rs11989309	T	C	0.0965268	0.998178	0.13619	0.0187644	3.93232e-13	19223
8	19880726	rs75675187	T	C	0.0965755	0.997796	0.135336	0.0187618	5.45848e-13	19223
8	19881040	rs74511360	A	G	0.0968176	0.997936	0.131715	0.0187435	2.10682e-12	19223
8	19881058	rs78404258	G	A	0.09685	0.998238	0.132569	0.0187378	1.49532e-12	19223
8	19881186	rs80130089	C	T	0.0274199	0.98391	-0.192355	0.034035	1.58894e-08	19223
8	19881236	rs74615535	A	G	0.0968113	0.997988	0.13233	0.0187387	1.64299e-12	19223
8	19881801	rs60223219	G	A	0.0966291	0.997596	0.133373	0.0187824	1.23904e-12	19223
8	19882950	rs7816447	C	T	0.0972307	0.998222	0.132134	0.0187009	1.59831e-12	19223
8	19884257	rs114650503	A	G	0.0968388	0.998842	0.132464	0.0187301	1.52456e-12	19223
8	19884407	rs112326304	A	G	0.0275684	0.983754	-0.192121	0.0339504	1.52373e-08	19223
8	19884947	rs9644639	G	C	0.0969149	0.998382	0.133022	0.018733	1.23904e-12	19223
8	19885453	rs138422878	T	C	0.0276981	0.98235	-0.18589	0.0338462	3.96977e-08	19223
8	19885513	rs75835816	C	G	0.0163812	0.973623	-0.264042	0.0438508	1.72935e-09	19223
8	19885726	rs11984636	C	T	0.09689	0.998688	0.133115	0.0187295	1.18384e-12	19223
8	19885934	rs11984698	C	T	0.097006	0.998676	0.133642	0.018709	9.11744e-13	19223
8	19886688	rs11995475	T	C	0.0970946	0.998244	0.132368	0.0187166	1.52456e-12	19223
8	19887162	rs75469215	T	A	0.0970946	0.998316	0.132545	0.0187199	1.43729e-12	19223
8	19889205	rs77077595	G	A	0.0274573	0.984282	-0.189001	0.0339942	2.70093e-08	19223
8	19893297	rs139315015	G	A	0.101505	0.995914	0.138575	0.0183967	4.97342e-14	19223
8	19899161	rs76259755	C	T	0.100933	0.997533	0.139021	0.0184117	4.32829e-14	19223
8	19900671	rs7826306	C	G	0.338417	0.988561	0.0775416	0.0117479	4.09817e-11	19223
8	19902918	rs6993414	G	A	0.101243	0.997208	0.138723	0.0184008	4.73611e-14	19223
8	19903250	rs74983646	A	G	0.100458	0.997729	0.139802	0.018441	3.42848e-14	19223
8	19903935	rs34356624	C	G	0.0164536	0.95708	-0.253792	0.0441132	8.7573e-09	19223
8	19905904	rs78299715	G	C	0.0866414	0.996099	0.154325	0.019772	5.93998e-15	19223
8	19906648	rs75541880	T	C	0.0275833	0.976897	-0.198152	0.0340143	5.69272e-09	19223
8	19907912	rs11991231	C	T	0.101279	0.98734	0.139513	0.0184975	4.61861e-14	19223
8	19912060	rs66462329	A	G	0.2866	0.987673	0.0686794	0.0123138	2.441e-08	19223
8	19912370	rs115849089	A	G	0.111781	0.981603	0.140028	0.0177845	3.44586e-15	19223
8	19914598	rs6586891	A	C	0.352037	0.988092	0.0723245	0.0116352	5.0993e-10	19223
8	19915554	rs10104610	C	G	0.287535	0.988058	0.069073	0.0122937	1.92525e-08	19223
8	19916120	rs66778572	A	G	0.287535	0.986644	0.0691565	0.0123051	1.90804e-08	19223
8	19919655	rs4128744	T	C	0.131448	0.968082	0.124341	0.016651	8.17502e-14	19223
8	19928013	rs6999158	A	T	0.298619	0.971256	0.0743617	0.0122754	1.38023e-09	19223
8	19928160	rs10106652	A	G	0.281568	0.972468	0.0703874	0.012462	1.62181e-08	19223
8	19928582	rs9644568	A	G	0.12884	0.961798	0.128296	0.0168373	2.54194e-14	19223
8	19929778	rs13439782	G	T	0.300174	0.970857	0.0748007	0.0122746	1.10166e-09	19223
8	19931498	rs76722925	G	A	0.0877418	0.96839	0.150541	0.019912	4.0204e-14	19223
8	19932863	rs80026582	T	C	0.0870542	0.966542	0.148401	0.0199991	1.16767e-13	19223
8	19933089	rs79445051	G	C	0.0871403	0.967451	0.147838	0.0199689	1.32726e-13	19223
8	19934339	rs80302977	C	T	0.0830543	0.959907	0.141851	0.0204686	4.20399e-12	19223
8	19939049	rs7015766	T	C	0.0763001	0.958897	0.132767	0.0212908	4.49281e-10	19223
8	19941145	rs6586892	A	C	0.393933	0.998561	0.0636912	0.0113892	2.24165e-08	19223
8	19941448	rs6989064	T	C	0.447865	0.998194	0.0659456	0.0111526	3.35932e-09	19223
8	19941854	rs4543559	G	A	0.39356	0.998033	0.0639656	0.011394	1.97711e-08	19223
8	19942181	rs13263508	T	G	0.449099	0.997168	0.0667614	0.0111426	2.07858e-09	19223
8	19942908	rs11986461	A	C	0.39291	0.997619	0.0651321	0.0113902	1.07637e-08	19223
8	19943308	rs13276972	G	A	0.391918	0.976168	0.0672862	0.0115301	5.35638e-09	19223
9	107661742	rs2740488	C	A	0.274523	0.998187	-0.0691303	0.012409	2.53305e-08	19223
9	107666414	rs2254819	C	T	0.459068	0.999463	-0.0613487	0.0110849	3.12273e-08	19223
9	107666513	rs2740486	G	T	0.459642	0.995597	-0.0615133	0.0111036	3.02548e-08	19223
11	116692293	rs12721043	A	C	0.0105918	0.896237	0.323936	0.0574052	1.67143e-08	19223
11	116701354	rs138326449	A	G	0.00317866	0.845112	0.980994	0.106375	2.91535e-20	19223
11	117018764	rs539030095	G	T	0.00220647	0.815036	1.0569	0.130586	5.79735e-16	19223
11	117042408	rs186808413	T	C	0.0107103	0.87553	0.332085	0.0577381	8.84165e-09	19223
11	117053959	rs530885291	A	G	0.00301019	0.813745	1.02834	0.113266	1.09586e-19	19223
11	117177383	rs142093337	T	C	0.00975809	0.861015	0.338864	0.0609223	2.66338e-08	19223
11	117220429	rs192489212	C	A	0.00173721	0.718771	0.972649	0.158988	9.48993e-10	19223
14	106824367	rs114529226	A	G	0.00375145	0.636104	-0.652583	0.112683	6.98304e-09	19223
15	58545064	rs1123294	G	C	0.16318	0.979975	-0.0846243	0.0151287	2.22375e-08	19223
15	58552606	rs7165301	C	T	0.160891	0.999289	-0.0864516	0.0150421	9.06762e-09	19223
15	58560116	rs55760919	G	T	0.165898	0.977727	-0.0878352	0.0150383	5.19635e-09	19223
15	58561006	rs55966152	G	A	0.167872	0.973436	-0.0831405	0.01497	2.79539e-08	19223
15	58566295	rs62001667	G	C	0.170998	0.974919	-0.0835985	0.0148496	1.80564e-08	19223
15	58566716	rs62001668	G	T	0.17312	0.974993	-0.0866424	0.014769	4.45097e-09	19223
15	58567122	rs62001669	T	C	0.166406	0.978253	-0.0892713	0.0150015	2.66811e-09	19223
15	58567786	rs8040386	G	A	0.166043	0.977758	-0.0903567	0.0150103	1.74779e-09	19223
15	58568716	rs62001677	T	C	0.163441	0.978211	-0.0933362	0.0150901	6.19974e-10	19223
15	58570403	rs7165552	G	A	0.204408	0.974256	-0.0840804	0.0138211	1.176e-09	19223
15	58571401	rs72739147	T	A	0.126771	0.989202	-0.109336	0.0166784	5.54425e-11	19223
15	58573833	rs28690720	G	T	0.13607	0.989118	-0.098551	0.0161495	1.04473e-09	19223
15	58574324	rs58038553	G	A	0.127064	0.992119	-0.112022	0.0166186	1.57545e-11	19223
15	58576226	rs11071371	T	C	0.126816	0.992208	-0.112473	0.0166371	1.3763e-11	19223
15	58579644	rs2899623	C	T	0.138453	0.999663	-0.0989184	0.0159689	5.84987e-10	19223
15	58579956	rs2899624	G	A	0.138421	0.994413	-0.0995625	0.0160004	4.89271e-10	19223
15	58580204	rs16940011	G	C	0.138698	0.994157	-0.100343	0.015992	3.5063e-10	19223
15	58581289	rs12148780	G	A	0.139421	0.991509	-0.0993454	0.0159768	5.03241e-10	19223
15	58581370	rs12148399	A	T	0.138622	0.991432	-0.100619	0.0160165	3.33725e-10	19223
15	58582148	rs16940017	A	T	0.13877	0.991013	-0.0987514	0.016023	7.13351e-10	19223
15	58586129	rs1318175	T	C	0.159756	0.994208	-0.100929	0.015069	2.11548e-11	19223
15	58641896	rs147703470	T	C	0.0344709	0.877512	0.18214	0.0323443	1.78872e-08	19223
15	58670897	rs4775039	G	C	0.463093	0.868855	0.0662891	0.0118358	2.1348e-08	19223
15	58671559	rs1601933	T	C	0.467375	0.98083	-0.0739109	0.0111477	3.3541e-11	19223
15	58671765	rs1601935	T	G	0.338107	0.981516	-0.113282	0.0117757	6.5851e-22	19223
15	58672134	rs12908474	T	C	0.487781	0.998248	-0.0793976	0.0110171	5.72894e-13	19223
15	58674051	rs62001736	A	G	0.299528	0.989889	0.113828	0.0121252	6.13107e-21	19223
15	58674308	rs2043082	A	G	0.351392	0.990566	0.118346	0.0116396	2.76794e-24	19223
15	58674695	rs4775041	C	G	0.299269	0.989812	0.114598	0.0121236	3.30913e-21	19223
15	58676032	rs80123226	T	A	0.298648	0.991272	0.11331	0.0121276	9.34588e-21	19223
15	58676821	rs11858759	A	G	0.297733	0.991362	0.113031	0.012129	1.17379e-20	19223
15	58677395	rs11071377	T	A	0.483278	0.990663	-0.0755378	0.0110795	9.24381e-12	19223
15	58678512	rs10468017	T	C	0.296574	0.992572	0.120371	0.0121912	5.41495e-23	19223
15	58678720	rs261290	C	T	0.344203	0.997898	-0.121454	0.0116907	2.78268e-25	19223
15	58679387	rs56358871	C	G	0.494712	0.988773	-0.0671097	0.0111052	1.51207e-09	19223
15	58679668	rs7350789	A	G	0.350847	0.997952	0.117857	0.0116423	4.36078e-24	19223
15	58680178	rs261291	C	T	0.352129	0.996527	0.118425	0.011637	2.52386e-24	19223
15	58680184	rs7177289	T	C	0.351189	0.996731	0.117573	0.0116477	5.86732e-24	19223
15	58680638	rs2414577	C	T	0.381126	0.976981	0.103766	0.0115552	2.70713e-19	19223
15	58680639	rs2414578	C	T	0.380708	0.977029	0.105123	0.0115498	8.89016e-20	19223
15	58680643	rs35853021	T	G	0.351704	0.979273	0.118103	0.0117284	7.51522e-24	19223
15	58680954	rs2043085	C	T	0.383825	0.991862	-0.104737	0.011456	6.10018e-20	19223
15	58681509	rs28698356	C	G	0.491532	0.991804	-0.0689585	0.0110806	4.86622e-10	19223
15	58682496	rs2043084	C	G	0.225799	0.994495	0.117599	0.0132524	7.06868e-19	19223
15	58682690	rs34718390	A	G	0.071926	0.87505	0.168254	0.0229818	2.45785e-13	19223
15	58683366	rs1532085	G	A	0.380788	0.999471	-0.105679	0.0114186	2.14265e-20	19223
15	58683542	rs12905732	C	G	0.203734	0.991796	0.120283	0.0138075	3.00003e-18	19223
15	58684057	rs11853674	G	A	0.229701	0.996429	0.117463	0.0132002	5.65625e-19	19223
15	58684478	rs17821274	C	T	0.365766	0.998305	-0.064395	0.0114857	2.06433e-08	19223
15	58684967	rs4775044	G	T	0.469973	0.997143	-0.0729352	0.0110521	4.1329e-11	19223
15	58686157	rs261298	G	C	0.463297	0.995301	-0.069469	0.0110906	3.75772e-10	19223
15	58686252	rs261299	A	G	0.464926	0.995216	-0.0712558	0.0110835	1.2847e-10	19223
15	58687530	rs7171102	A	G	0.228084	0.999001	0.117094	0.0131887	6.78588e-19	19223
15	58687603	rs174418	C	T	0.396332	0.996338	-0.11431	0.011356	7.80782e-24	19223
15	58687880	rs493258	C	T	0.470073	0.996163	-0.0744929	0.0110339	1.46571e-11	19223
15	58688467	rs920915	G	C	0.499234	0.994791	0.0796099	0.0110428	5.62712e-13	19223
15	58688477	rs920916	A	G	0.498031	0.994155	0.0798461	0.0110488	4.94989e-13	19223
15	58689187	rs11855284	C	T	0.198269	0.988779	0.117098	0.0139423	4.50992e-17	19223
15	58689197	rs11858481	T	C	0.224239	0.995734	0.116333	0.0132781	1.93109e-18	19223
15	58690754	rs415799	A	G	0.47979	0.99275	-0.0843452	0.0110648	2.48206e-14	19223
15	58692095	rs443401	G	C	0.48133	0.988998	-0.0826013	0.0110863	9.28215e-14	19223
15	58692118	rs397923	T	A	0.423955	0.988639	-0.0929474	0.011193	1.00608e-16	19223
15	58692148	rs35128881	T	G	0.205731	0.991439	0.116011	0.0137248	2.84856e-17	19223
15	58692202	rs12708454	C	A	0.312014	0.989955	0.0827826	0.0120273	5.86511e-12	19223
15	58692715	rs12906722	T	C	0.223541	0.990139	0.114556	0.0133258	8.21836e-18	19223
15	58692936	rs16940204	T	C	0.220478	0.988533	0.117471	0.0133885	1.72412e-18	19223
15	58693860	rs487766	T	C	0.228746	0.985058	-0.118613	0.0132525	3.54692e-19	19223
15	58696300	rs723967	C	T	0.484088	0.977678	-0.0870337	0.0111548	6.07702e-15	19223
15	58697834	rs12440032	G	C	0.196663	0.987168	0.121812	0.0139517	2.52496e-18	19223
15	58698113	rs28451440	G	T	0.31969	0.980402	-0.0811247	0.0119188	1.00037e-11	19223
15	58698243	rs62000864	G	T	0.492535	0.972431	-0.0811676	0.0111677	3.64743e-13	19223
15	58698357	rs12440217	A	G	0.196694	0.988351	0.12259	0.0139429	1.46578e-18	19223
15	58698662	rs62000865	A	G	0.0769269	0.846969	0.150932	0.0225982	2.40643e-11	19223
15	58698755	rs11852978	G	T	0.238944	0.982796	0.0975157	0.0131018	9.84929e-14	19223
15	58699010	rs11856159	T	C	0.195454	0.989036	0.122602	0.0139704	1.6962e-18	19223
15	58699937	rs13329672	T	C	0.261902	0.990568	0.109174	0.0126031	4.61665e-18	19223
15	58700311	rs17240869	C	T	0.205381	0.985194	0.120476	0.0137661	2.10187e-18	19223
15	58701049	rs62000866	A	T	0.0654389	0.795596	0.138521	0.0250437	3.18146e-08	19223
15	58701551	rs17240876	G	A	0.195815	0.985017	0.123766	0.0139936	9.19752e-19	19223
15	58701931	rs150364420	G	A	0.195236	0.984968	0.121163	0.0140165	5.41089e-18	19223
15	58702325	rs12438999	G	A	0.473952	0.979101	-0.0852731	0.0111105	1.65419e-14	19223
15	58702864	rs17821310	C	T	0.212602	0.982752	0.123325	0.0136208	1.37681e-19	19223
15	58703069	rs17821316	C	A	0.495946	0.948962	-0.078379	0.011265	3.45799e-12	19223
15	58703100	rs17821322	C	T	0.199873	0.984835	0.119959	0.0138896	5.79265e-18	19223
15	58704064	rs55993842	T	G	0.198028	0.983721	0.118224	0.0139351	2.17683e-17	19223
15	58705036	rs28442086	A	G	0.432424	0.98609	-0.0781905	0.0111986	2.90719e-12	19223
15	58705980	rs62000868	G	C	0.294084	0.955198	0.0823771	0.0123601	2.65102e-11	19223
15	58706926	rs409668	A	T	0.489599	0.984567	-0.0745406	0.0110626	1.60525e-11	19223
15	58707309	rs112516541	C	A	0.446844	0.9843	-0.0773842	0.0111382	3.71473e-12	19223
15	58709181	rs60315394	T	C	0.189143	0.975495	0.11452	0.0142661	9.95629e-16	19223
15	58709182	rs422137	A	G	0.436091	0.977787	0.0770765	0.0111874	5.59557e-12	19223
15	58709750	rs55696635	A	G	0.188961	0.977177	0.112676	0.0142577	2.72754e-15	19223
15	58710627	rs11071380	A	C	0.421263	0.978533	-0.0775273	0.0112823	6.35e-12	19223
15	58710736	rs62000870	C	T	0.316473	0.957426	0.0796695	0.0121054	4.66286e-11	19223
15	58712203	rs11857380	G	T	0.215896	0.962791	0.109035	0.0136889	1.64905e-15	19223
15	58712817	rs11854624	G	C	0.20011	0.954284	0.117358	0.0141207	9.48148e-17	19223
15	58712945	rs11854656	C	A	0.333792	0.92385	0.0761199	0.0121988	4.37652e-10	19223
15	58712973	rs11858279	C	T	0.312109	0.927959	0.0819716	0.0123441	3.12574e-11	19223
15	58716257	rs515081	G	A	0.361665	0.872398	-0.0695406	0.0122808	1.49139e-08	19223
15	58718998	rs7170361	C	T	0.290589	0.982987	0.088663	0.012322	6.22193e-13	19223
15	58719741	rs11635491	A	G	0.278679	0.996353	0.0857502	0.0124096	4.84705e-12	19223
15	58723426	rs1077835	G	A	0.226063	0.996542	0.130071	0.0132828	1.21374e-22	19223
15	58723479	rs1077834	C	T	0.225753	0.997406	0.130205	0.0132826	1.09696e-22	19223
15	58723675	rs1800588	T	C	0.223088	0.998507	0.128718	0.0133244	4.44231e-22	19223
15	58723939	rs2070895	A	G	0.225807	0.997121	0.130281	0.0132849	1.0536e-22	19223
15	58724792	rs8034802	A	T	0.28656	0.997818	0.0965543	0.0122729	3.62465e-15	19223
15	58724842	rs8033940	A	G	0.295034	0.995298	0.097957	0.0121777	8.69738e-16	19223
15	58725839	rs633695	G	A	0.296851	0.997032	0.0945099	0.0121454	7.16615e-15	19223
15	58726744	rs261334	C	G	0.219275	0.997695	-0.130648	0.0134331	2.33905e-22	19223
15	58727325	rs261332	G	A	0.217529	0.998028	-0.126082	0.013472	8.06011e-21	19223
15	58730498	rs588136	T	C	0.219504	0.989454	-0.124754	0.0134796	2.14265e-20	19223
15	58731153	rs261342	C	G	0.22559	0.982149	-0.127585	0.0133821	1.51255e-21	19223
15	58731567	rs261341	G	A	0.298167	0.976486	-0.0868285	0.0122727	1.49532e-12	19223
15	58735005	rs261338	G	A	0.175654	0.972866	-0.105906	0.0147722	7.54201e-13	19223
15	58735222	rs534933	C	A	0.175054	0.973247	-0.107406	0.0147771	3.63736e-13	19223
15	58737341	rs473224	G	T	0.149749	0.994201	-0.0954689	0.0155183	7.65012e-10	19223
15	58737661	rs488490	A	C	0.150817	0.99263	-0.0965328	0.0154615	4.28023e-10	19223
15	58740094	rs573922	T	C	0.171553	0.975591	-0.105574	0.0148374	1.11578e-12	19223
15	58741134	rs485671	C	A	0.170416	0.969732	-0.0988754	0.0149291	3.51976e-11	19223
15	58741177	rs485538	T	C	0.171212	0.969012	-0.10003	0.0148973	1.88544e-11	19223
15	58741384	rs572410	G	C	0.242138	0.895365	-0.0849773	0.0136661	5.03241e-10	19223
15	58741884	rs686958	A	T	0.182856	0.958503	-0.0968811	0.0146779	4.09817e-11	19223
15	58741891	rs567746	G	A	0.180772	0.958659	-0.0960128	0.014731	7.13708e-11	19223
15	58742418	rs261336	A	G	0.165001	0.967331	-0.0996507	0.015157	4.87944e-11	19223
16	56721262	rs4783953	T	A	0.0977674	0.977076	-0.104908	0.0188483	2.60732e-08	19223
16	56742475	rs77712507	A	G	0.0784818	0.94559	-0.152934	0.020947	2.85634e-13	19223
16	56749156	rs11649088	T	C	0.29171	0.987353	0.0683359	0.0122636	2.51457e-08	19223
16	56758596	rs4583235	A	G	0.108731	0.984814	-0.122545	0.0177506	5.06663e-12	19223
16	56763012	rs9939873	T	A	0.289226	0.998528	0.0675773	0.01222	3.2011e-08	19223
16	56769902	rs76233589	G	A	0.108664	0.992313	-0.122323	0.017678	4.53227e-12	19223
16	56790343	rs147726069	G	A	0.107805	0.996662	-0.121967	0.0176923	5.43136e-12	19223
16	56802246	rs60107605	G	T	0.107955	0.9962	-0.12113	0.0176825	7.37125e-12	19223
16	56814325	rs76477146	T	A	0.108033	0.996227	-0.120841	0.0176757	8.11148e-12	19223
16	56818259	rs77755067	C	A	0.108061	0.996074	-0.121412	0.0176711	6.39263e-12	19223
16	56819919	rs16962014	T	C	0.0973268	0.998482	-0.139587	0.0184949	4.44382e-14	19223
16	56826362	rs79334440	C	A	0.108263	0.995839	-0.120426	0.0176616	9.19684e-12	19223
16	56834234	rs79984435	A	G	0.0974166	0.997919	-0.138127	0.0185025	8.31137e-14	19223
16	56834254	rs79600951	G	C	0.0970784	0.997877	-0.140159	0.0185261	3.86313e-14	19223
16	56839439	rs1803870	T	C	0.108765	0.992944	-0.121507	0.0176548	5.88598e-12	19223
16	56843443	rs12444217	A	G	0.097313	0.999194	-0.138795	0.0184968	6.20386e-14	19223
16	56846804	rs16962399	T	C	0.0971945	0.999744	-0.138702	0.0184974	6.45831e-14	19223
16	56848871	rs59542880	A	G	0.0972544	0.999892	-0.139081	0.0184972	5.51828e-14	19223
16	56852822	rs1561139	T	G	0.43957	0.998432	0.0625033	0.0111712	2.20589e-08	19223
16	56855192	rs80261911	T	C	0.0972918	0.998716	-0.13875	0.0185006	6.39445e-14	19223
16	56856572	rs76976871	G	A	0.17399	0.999223	0.0806547	0.0145225	2.79539e-08	19223
16	56856955	rs2895432	A	G	0.0972881	0.998752	-0.138878	0.0185013	6.07765e-14	19223
16	56863229	rs60310821	C	T	0.104845	0.999245	-0.129227	0.0179204	5.54825e-13	19223
16	56865374	rs11865000	A	G	0.104807	0.999816	-0.128761	0.0179181	6.66632e-13	19223
16	56866196	rs2241770	C	T	0.104799	0.999626	-0.128153	0.0179223	8.64675e-13	19223
16	56869715	rs13331929	A	T	0.173902	0.999011	0.0804544	0.0145342	3.10322e-08	19223
16	56872824	rs3764266	A	G	0.104846	0.990815	-0.129138	0.0180016	7.29929e-13	19223
16	56873495	rs1138295	T	C	0.174624	0.989937	0.080941	0.014574	2.79539e-08	19223
16	56873789	rs16962767	C	T	0.105974	0.989978	-0.125255	0.0179393	2.90719e-12	19223
16	56873840	rs2304477	A	G	0.174768	0.989866	0.0806023	0.0145696	3.16185e-08	19223
16	56874184	rs4620942	A	G	0.173892	0.989744	0.0809386	0.0145981	2.94826e-08	19223
16	56876845	rs11860701	G	T	0.105658	0.989889	-0.125825	0.0179615	2.46528e-12	19223
16	56884081	rs735145	C	G	0.105464	0.986161	-0.127139	0.0180226	1.73331e-12	19223
16	56885915	rs77850047	T	C	0.105754	0.989129	-0.125858	0.0179589	2.41554e-12	19223
16	56886109	rs12445993	G	C	0.104633	0.988992	-0.126965	0.0180482	1.99592e-12	19223
16	56886203	rs12443821	C	T	0.104576	0.988923	-0.126951	0.0180546	2.04325e-12	19223
16	56892769	rs80072323	A	G	0.105934	0.988079	-0.126385	0.017963	1.98021e-12	19223
16	56898198	rs62035923	G	A	0.291558	0.999706	0.0876467	0.0122431	8.13291e-13	19223
16	56899006	rs4784733	T	C	0.291616	0.982868	0.0885508	0.0123504	7.50547e-13	19223
16	56899007	rs13306690	C	G	0.104016	0.976019	-0.128916	0.0182319	1.53924e-12	19223
16	56900100	rs1968493	G	A	0.292821	0.982361	0.0875108	0.0123396	1.32305e-12	19223
16	56900931	rs13306673	T	C	0.100685	0.968176	-0.118499	0.0185586	1.71258e-10	19223
16	56906006	rs13337205	T	C	0.214501	0.946663	0.0780474	0.0137831	1.49139e-08	19223
16	56908045	rs13330096	T	C	0.216134	0.944046	0.0797077	0.0137541	6.82464e-09	19223
16	56908703	rs9924336	T	C	0.213094	0.944693	0.0807502	0.0138327	5.29468e-09	19223
16	56908884	rs11640954	A	G	0.209687	0.944007	0.0834673	0.0139039	1.93499e-09	19223
16	56909598	rs77188937	T	C	0.0931271	0.957833	-0.141786	0.0193185	2.14548e-13	19223
16	56942921	rs1138429	T	A	0.132698	0.963498	-0.145357	0.0166405	2.43259e-18	19223
16	56945049	rs59515242	A	C	0.185109	0.976701	-0.0835484	0.0144233	6.93014e-09	19223
16	56948292	rs56079121	G	A	0.109128	0.992779	0.10009	0.017753	1.72145e-08	19223
16	56950210	rs9925265	A	G	0.421363	0.996624	-0.0747339	0.0112247	2.7756e-11	19223
16	56950643	rs718620	T	C	0.109844	0.99095	0.0970648	0.0177025	4.17898e-08	19223
16	56952098	rs9921780	G	A	0.421281	0.996628	-0.0744237	0.0112251	3.3541e-11	19223
16	56953261	rs12924331	G	A	0.421759	0.996618	-0.0749104	0.011228	2.52795e-11	19223
16	56955110	rs55958623	T	C	0.140722	0.995714	-0.0954784	0.0158811	1.83142e-09	19223
16	56959019	rs9931252	T	C	0.110085	0.994462	0.100822	0.0176516	1.11806e-08	19223
16	56960147	rs75429044	A	G	0.109979	0.9925	0.102296	0.01768	7.20906e-09	19223
16	56961204	rs247606	A	G	0.140078	0.996186	-0.0952518	0.0159017	2.09793e-09	19223
16	56961932	rs28495885	T	C	0.110034	0.992669	0.101924	0.0176715	8.03514e-09	19223
16	56962169	rs193693	G	A	0.139824	0.996879	-0.0966044	0.0159031	1.24313e-09	19223
16	56963322	rs247607	A	G	0.140146	0.996765	-0.0950896	0.0158903	2.17577e-09	19223
16	56963468	rs247608	T	C	0.139597	0.996834	-0.0959698	0.0159173	1.64698e-09	19223
16	56963643	rs2518055	A	T	0.140141	0.996757	-0.0948653	0.0158905	2.37356e-09	19223
16	56964445	rs9932164	T	G	0.110061	0.9949	0.101545	0.0176593	8.91211e-09	19223
16	56964719	rs1366544	A	G	0.140196	0.996018	-0.0960772	0.0158861	1.46778e-09	19223
16	56966554	rs2518058	C	T	0.139332	0.997628	-0.0957122	0.0159111	1.79412e-09	19223
16	56969148	rs2217332	A	G	0.139367	0.994375	-0.0957289	0.0159506	1.95398e-09	19223
16	56972250	rs9938413	T	C	0.119639	0.99121	0.109424	0.0170477	1.37433e-10	19223
16	56972713	rs2562126	A	G	0.141976	0.989174	-0.0938563	0.0158524	3.20699e-09	19223
16	56974791	rs3903056	G	A	0.139795	0.980554	-0.0976111	0.0160423	1.16768e-09	19223
16	56975277	rs952439	C	A	0.139266	0.980492	-0.0991593	0.0160764	6.91501e-10	19223
16	56976744	rs881598	A	G	0.139311	0.980482	-0.0967618	0.016072	1.73856e-09	19223
16	56980135	rs112952893	A	G	0.122938	0.961875	0.106497	0.0170959	4.68182e-10	19223
16	56982549	rs193694	T	C	0.137455	0.965705	-0.0917618	0.0163136	1.85666e-08	19223
16	56984482	rs12444708	T	C	0.129577	0.924373	0.0983124	0.0170843	8.68716e-09	19223
16	56984590	rs9938160	C	T	0.317503	0.908904	0.0878066	0.012531	2.43209e-12	19223
16	56984763	rs247615	G	A	0.235062	0.976059	-0.113773	0.0131684	5.6282e-18	19223
16	56985139	rs9989419	G	A	0.403939	0.896472	0.172052	0.0118997	2.21602e-47	19223
16	56985156	rs193695	G	A	0.353161	0.896583	0.18218	0.012218	2.80147e-50	19223
16	56985514	rs72786786	A	G	0.315635	0.950053	0.250602	0.0121928	7.20152e-94	19223
16	56985555	rs12448528	G	A	0.220719	0.922261	0.205647	0.0138591	8.26825e-50	19223
16	56985805	rs11862052	T	C	0.162114	0.950694	-0.0855761	0.0153987	2.73862e-08	19223
16	56986762	rs7203286	T	G	0.458153	0.970989	-0.18814	0.0112075	3.04083e-63	19223
16	56986914	rs7205692	G	A	0.156014	0.972289	-0.0971411	0.0154118	2.91858e-10	19223
16	56987015	rs12446515	T	C	0.326379	0.996208	0.265192	0.0117661	1.73775e-112	19223
16	56987369	rs56156922	C	T	0.327336	0.994673	0.260867	0.0117797	1.15484e-108	19223
16	56987765	rs56228609	T	C	0.315473	0.995639	0.264216	0.011859	5.80813e-110	19223
16	56988044	rs173539	T	C	0.332466	0.995057	0.258047	0.0117215	2.07256e-107	19223
16	56988502	rs2399597	A	G	0.158864	0.97575	-0.0939183	0.0152814	7.94951e-10	19223
16	56989590	rs247616	T	C	0.325971	0.998886	0.2655	0.0117496	4.6877e-113	19223
16	56989830	rs12923459	A	G	0.45001	0.978013	-0.196164	0.0111893	8.23962e-69	19223
16	56990716	rs247617	A	C	0.32643	0.999	0.264987	0.0117516	1.3714e-112	19223
16	56991363	rs183130	T	C	0.326101	0.999872	0.265548	0.0117341	2.17902e-113	19223
16	56991495	rs6499861	G	C	0.156413	0.995792	-0.0945767	0.015225	5.23375e-10	19223
16	56991524	rs6499862	A	G	0.155458	0.996098	-0.0949942	0.0152546	4.74746e-10	19223
16	56991624	rs28888131	A	G	0.198245	0.983353	-0.219018	0.0139508	1.53022e-55	19223
16	56991741	rs12934632	T	C	0.195943	0.98341	-0.219159	0.0140089	3.63503e-55	19223
16	56992017	rs6499863	A	G	0.162492	0.99182	-0.10273	0.0150177	7.88521e-12	19223
16	56992842	rs2115429	T	G	0.160999	0.99153	-0.102802	0.0150744	9.12651e-12	19223
16	56993025	rs12920974	T	G	0.290721	0.985516	-0.17188	0.0122083	5.11701e-45	19223
16	56993161	rs12149545	A	G	0.316486	0.997478	0.262277	0.0118348	8.09272e-109	19223
16	56993211	rs12708967	C	T	0.198722	0.985294	-0.216451	0.0139299	1.90157e-54	19223
16	56993324	rs3764261	A	C	0.326081	0.999082	0.265765	0.0117336	1.39837e-113	19223
16	56993909	rs711751	C	A	0.419568	0.978005	0.182352	0.0113439	3.82693e-58	19223
16	56994212	rs12720918	C	T	0.290912	0.992212	-0.170286	0.0121662	1.63443e-44	19223
16	56994528	rs17231506	T	C	0.325026	0.997632	0.264262	0.0117562	6.73704e-112	19223
16	56994894	rs4783961	A	G	0.483065	0.995245	0.0939398	0.0110954	2.52702e-17	19223
16	56995236	rs1800775	A	C	0.493197	0.995912	0.214096	0.0111133	1.05848e-82	19223
16	56996158	rs3816117	C	T	0.494616	0.994349	0.215256	0.0111057	1.08474e-83	19223
16	56996211	rs711752	A	G	0.433634	0.992078	0.223271	0.0111617	5.15569e-89	19223
16	56996288	rs708272	A	G	0.434582	0.992339	0.223305	0.0111638	5.23482e-89	19223
16	56997233	rs1864163	A	G	0.265646	0.98251	-0.240805	0.0125274	2.4084e-82	19223
16	56997551	rs4369653	T	C	0.299351	0.995271	0.0689012	0.0121558	1.44323e-08	19223
16	56998572	rs9929488	C	G	0.26535	0.990497	-0.201427	0.0125305	3.82693e-58	19223
16	56998918	rs12720926	G	A	0.434856	0.993991	0.216978	0.0111658	4.11448e-84	19223
16	56999258	rs7203984	C	A	0.194752	0.984177	-0.266683	0.0140867	6.27108e-80	19223
16	56999328	rs11508026	T	C	0.43538	0.99386	0.217427	0.011156	1.34529e-84	19223
16	57000885	rs12720922	A	G	0.184979	0.986914	-0.286993	0.0143425	4.50668e-89	19223
16	57000938	rs118146573	A	G	0.129625	0.983813	-0.291409	0.0166392	1.1314e-68	19223
16	57001216	rs4784741	T	C	0.435695	0.994197	0.217999	0.0111544	4.65926e-85	19223
16	57001438	rs12444012	A	G	0.436338	0.994321	0.218689	0.0111641	1.93549e-85	19223
16	57001985	rs60545348	C	A	0.296674	0.99885	-0.066406	0.0121673	4.82287e-08	19223
16	57002663	rs9926440	G	C	0.291503	0.973238	0.204185	0.0122672	3.30123e-62	19223
16	57002732	rs9939224	G	T	0.216032	0.964559	0.264238	0.0136427	1.42469e-83	19223
16	57003146	rs11076174	C	T	0.0896088	0.931197	-0.146166	0.0198816	1.95498e-13	19223
16	57004889	rs7205804	A	G	0.445601	0.991607	0.221294	0.0111487	1.11939e-87	19223
16	57005301	rs1532625	T	C	0.445079	0.991265	0.221776	0.0111623	7.65058e-88	19223
16	57005479	rs1532624	A	C	0.445098	0.991156	0.221337	0.0111499	1.08206e-87	19223
16	57006378	rs11076175	G	A	0.182891	0.96419	-0.291805	0.0145671	2.91277e-89	19223
16	57006590	rs7499892	T	C	0.177945	0.963713	-0.298859	0.0147113	9.48691e-92	19223
16	57006829	rs289713	A	T	0.195484	0.963896	0.269202	0.0142109	5.00353e-80	19223
16	57007353	rs5883	T	C	0.0467277	0.988159	0.179113	0.0262145	8.3394e-12	19223
16	57007446	rs11076176	G	T	0.174614	0.993828	-0.227222	0.0145593	6.55764e-55	19223
16	57007451	rs289714	A	G	0.186205	0.987707	0.204929	0.0142309	5.15454e-47	19223
16	57008227	rs158480	A	G	0.130552	0.972073	-0.156515	0.0167237	8.06011e-21	19223
16	57008287	rs158617	G	A	0.127598	0.971674	-0.161682	0.0168652	9.09539e-22	19223
16	57008508	rs289715	T	A	0.117323	0.971619	-0.162099	0.0174849	1.84713e-20	19223
16	57009376	rs289716	A	T	0.30094	0.98708	-0.142523	0.0121189	6.24082e-32	19223
16	57009388	rs289717	A	G	0.343147	0.999327	-0.102511	0.0116305	1.20802e-18	19223
16	57009769	rs736274	A	T	0.117278	0.971098	0.152872	0.0175205	2.654e-18	19223
16	57009932	rs289718	T	C	0.301784	0.987686	-0.143151	0.0121056	2.89303e-32	19223
16	57009941	rs289719	C	T	0.300208	0.987526	-0.144756	0.0121237	7.32911e-33	19223
16	57010232	rs56208677	T	C	0.0760532	0.900407	0.204268	0.0218959	1.06802e-20	19223
16	57010486	rs117427818	T	C	0.0536303	0.929554	-0.360148	0.0255267	3.35827e-45	19223
16	57010948	rs1968905	G	T	0.174775	0.981147	-0.0896625	0.0147047	1.07716e-09	19223
16	57011185	rs4784744	A	G	0.344475	0.997087	-0.102535	0.0116359	1.2299e-18	19223
16	57011452	rs291044	A	G	0.343454	0.997024	-0.10254	0.0116434	1.28877e-18	19223
16	57012699	rs291043	G	A	0.337244	0.979823	-0.101418	0.0117953	8.09791e-18	19223
16	57014319	rs12447620	G	A	0.127298	0.984765	-0.156567	0.0167732	1.01615e-20	19223
16	57014411	rs12708983	C	T	0.0458054	0.891133	0.179754	0.0278903	1.15554e-10	19223
16	57014610	rs12708985	C	T	0.117517	0.980465	-0.155971	0.0173818	2.88022e-19	19223
16	57014875	rs4784745	G	A	0.338335	0.97822	-0.102005	0.0117971	5.30309e-18	19223
16	57015091	rs5880	C	G	0.05768	0.936333	-0.320262	0.0245768	8.14547e-39	19223
16	57016092	rs5882	A	G	0.3062	0.986371	-0.124114	0.0120719	8.55851e-25	19223
16	57017319	rs1800777	A	G	0.0403452	0.972926	-0.341679	0.0284631	3.37263e-33	19223
16	57017474	rs289741	A	G	0.294268	0.981885	-0.137896	0.0122304	1.74801e-29	19223
16	57017662	rs1801706	A	G	0.170178	0.973482	0.0830045	0.0149229	2.66338e-08	19223
16	57017762	rs289742	G	C	0.126969	0.958072	-0.156333	0.0170094	3.89295e-20	19223
16	57018102	rs289744	T	G	0.296513	0.964385	-0.140415	0.0123014	3.53762e-30	19223
16	57018856	rs112039804	A	T	0.120287	0.950263	0.151507	0.0175244	5.35692e-18	19223
16	57049137	rs75911530	A	G	0.0383173	0.87094	-0.176818	0.0309343	1.09121e-08	19223
16	57061189	rs291040	C	T	0.33106	0.989071	-0.0668139	0.0117293	1.22404e-08	19223
16	57065556	rs289754	T	C	0.309265	0.993691	-0.0684313	0.0119159	9.30933e-09	19223
16	57088865	rs45544836	T	C	0.0197845	0.953061	-0.313692	0.0406165	1.13373e-14	19223
16	57089786	rs73546877	T	C	0.0533044	0.899774	-0.146326	0.0259617	1.7382e-08	19223
16	67253519	rs143264468	C	T	0.000994653	0.814814	-1.15514	0.192572	1.99211e-09	19223
16	67281968	rs543251970	C	G	0.000977178	0.821991	-1.13309	0.19419	5.38111e-09	19223
16	67297544	.	A	G	0.000914781	0.856285	-1.12967	0.196655	9.22383e-09	19223
16	67327250	rs530515679	A	G	0.00101337	0.799431	-1.14562	0.193351	3.12077e-09	19223
16	67576036	rs183208454	T	C	0.000761277	0.784594	-1.30888	0.224109	5.20862e-09	19223
16	67690688	rs141279119	T	C	0.000763783	0.753082	-1.34276	0.231882	7.00953e-09	19223
16	67977348	rs144922262	T	C	0.000683902	0.845154	-1.25938	0.230372	4.58402e-08	19223
16	68004792	rs548291389	G	T	0.000813701	0.766683	-1.25976	0.222025	1.39548e-08	19223
17	41874745	rs112259268	A	C	0.0242124	0.855037	-0.220552	0.0389105	1.44323e-08	19223
17	41926126	rs72836561	T	C	0.029424	0.873099	-0.236535	0.0350758	1.54581e-11	19223
18	46754064	rs79943003	T	G	0.011343	0.86008	0.306779	0.0556014	3.43918e-08	19223
18	46888639	rs192446476	C	G	0.0117187	0.860015	0.308993	0.0547571	1.67143e-08	19223
18	47106028	rs149615216	T	C	0.0119034	0.973083	0.301591	0.0509341	3.19618e-09	19223
18	47109955	rs77960347	G	A	0.0133025	0.98214	0.26722	0.0481046	2.77643e-08	19223
18	47169340	rs118043171	G	T	0.0129829	0.920236	0.282473	0.0505116	2.24165e-08	19223
19	8429323	rs116843064	A	G	0.0229755	0.840249	0.24762	0.0399257	5.57384e-10	19223
19	45382675	rs41290120	A	G	0.0539211	0.977047	0.147371	0.0247959	2.79257e-09	19223
19	45387596	rs12972970	A	G	0.151324	0.974599	-0.0852397	0.0155433	4.15794e-08	19223
19	45410002	rs769449	A	G	0.133005	0.969933	-0.102313	0.0164149	4.57729e-10	19223
19	45411941	rs429358	C	T	0.160936	0.962795	-0.0970219	0.015215	1.80904e-10	19223
19	45412079	rs7412	T	C	0.0778952	0.980877	0.15646	0.0208359	5.95213e-14	19223
19	45414399	rs72654473	A	C	0.102299	0.993736	0.103441	0.0182433	1.42727e-08	19223
19	45415640	rs445925	A	G	0.104092	0.9614	0.10332	0.018399	1.95978e-08	19223
19	45415713	rs10414043	A	G	0.137665	0.937001	-0.102385	0.0164601	4.96576e-10	19223
19	45415935	rs7256200	T	G	0.131312	0.934157	-0.106786	0.0168067	2.10113e-10	19223
19	45422846	rs56131196	A	G	0.192927	0.875412	-0.0822531	0.0148412	2.98681e-08	19223
19	45422946	rs4420638	G	A	0.191292	0.874528	-0.0820193	0.0149004	3.70201e-08	19223
19	45448465	rs5167	G	T	0.338865	0.995299	0.0664489	0.0117424	1.52373e-08	19223
19	54809336	rs434124	G	C	0.253085	0.916054	0.0725678	0.0132062	3.90755e-08	19223
19	54809343	rs453755	G	T	0.248024	0.915198	0.0735268	0.0132984	3.22077e-08	19223
20	44538484	rs435306	T	G	0.254704	0.999462	-0.0701799	0.0126471	2.87157e-08	19223
