# Supplementary material for: Exploration of haplotype research consortium imputation for genome-wide association studies in 20,032 Generation Scotland participants
Source: Genome Med. 2017 Mar 7;9:23. doi: 10.1186/s13073-017-0414-4 (PMC5339960; doi:10.1186/s13073-017-0414-4)
Supplement: Additional file 10: — GS_HRC_imputed_Height_significant_SNPS. (XLSX 64 kb) [file 13073_2017_414_MOESM10_ESM.xlsx]

## Sheet: Height
Chr	Pos	rsID	effectAlleleB	otherAlleleA	Minor_Allele_Frequency	Imputation_Quality	Beta	SEBeta	P	N
1	177404510	rs146949893	C	T	0.00310752	0.715225	0.0390008	0.00712962	4.49418e-08	19965
1	182706092	rs558671668	C	A	0.00620751	0.79536	0.0265861	0.00477217	2.53155e-08	19965
3	32347704	rs6765866	G	A	0.000698851	0.588844	0.0925036	0.0164964	2.05281e-08	19965
3	141072289	rs1346408	T	C	0.40946	0.999339	0.00389334	0.000681189	1.09374e-08	19965
3	141073675	rs6784404	A	G	0.407337	0.99908	0.00393619	0.000681551	7.67934e-09	19965
3	141076084	rs9866391	C	T	0.375102	0.995948	0.00403414	0.000694577	6.32038e-09	19965
3	141085972	rs6440001	C	T	0.405349	0.97688	0.00383213	0.000692729	3.16731e-08	19965
3	141087623	rs1863868	C	T	0.409895	0.98218	0.00393619	0.000687208	1.01738e-08	19965
3	141091595	rs13098180	A	T	0.368192	0.978242	0.00415657	0.000702586	3.29662e-09	19965
3	141092050	rs4683603	T	G	0.401989	0.979886	0.00378315	0.000690626	4.30487e-08	19965
3	141093285	rs7624084	C	T	0.429724	0.985657	0.00459733	0.00068174	1.54589e-11	19965
3	141094209	rs6440003	A	G	0.433765	0.999795	0.00477485	0.000677832	1.86392e-12	19965
3	141094769	rs4683605	A	C	0.433843	0.999542	0.0047871	0.000677452	1.59083e-12	19965
3	141095372	rs13067032	G	A	0.330707	0.999625	0.00454223	0.00071428	2.0284e-10	19965
3	141095724	rs13068065	A	G	0.330775	0.999712	0.00455448	0.000714288	1.81479e-10	19965
3	141095949	rs9858603	G	A	0.330831	0.999464	0.00455448	0.000713719	1.75553e-10	19965
3	141096185	rs9821337	G	C	0.330742	0.999743	0.00454836	0.000713887	1.87484e-10	19965
3	141096736	rs9822195	T	C	0.330807	0.999542	0.00451775	0.000714868	2.62074e-10	19965
3	141096755	rs9822327	T	C	0.330615	0.999443	0.00456672	0.000714614	1.65373e-10	19965
3	141100280	rs6764769	G	A	0.434476	0.999648	0.00478098	0.000677453	1.69796e-12	19965
3	141101961	rs9853018	T	C	0.433651	0.999831	0.00482995	0.000677625	1.02012e-12	19965
3	141102833	rs6763931	A	G	0.433821	0.999625	0.00482383	0.000677279	1.06092e-12	19965
3	141104180	rs6767786	A	G	0.331105	0.999138	0.00454836	0.000713887	1.87484e-10	19965
3	141105570	rs724016	G	A	0.434723	0.999434	0.00478098	0.000677489	1.70249e-12	19965
3	141106063	rs7632381	C	T	0.434734	0.999532	0.0047871	0.000677708	1.62178e-12	19965
3	141106954	rs13077048	T	A	0.415508	0.971451	0.00455448	0.00069123	4.42962e-11	19965
3	141109321	rs6808936	G	A	0.435574	0.995769	0.00481771	0.000678241	1.21866e-12	19965
3	141109348	rs6785012	T	C	0.435679	0.995474	0.00485444	0.000679084	8.77258e-13	19965
3	141110074	rs4683606	G	A	0.434974	0.998978	0.004732	0.000677009	2.7572e-12	19965
3	141114293	rs6807935	G	A	0.330911	0.997641	0.00454836	0.000714436	1.93568e-10	19965
3	141115219	rs1582874	C	T	0.434783	0.99893	0.00477485	0.000677832	1.86392e-12	19965
3	141118028	rs13068733	G	A	0.435416	0.998975	0.00474425	0.000677016	2.42465e-12	19965
3	141121814	rs2871960	C	A	0.436427	0.998864	0.00477485	0.000676833	1.72974e-12	19965
3	141124607	rs2011092	C	T	0.331535	0.998364	0.00462181	0.000714052	9.62957e-11	19965
3	141125186	rs1344674	G	A	0.436757	0.998141	0.00472588	0.00067722	2.98651e-12	19965
3	141125439	rs6767899	C	T	0.332023	0.998896	0.00460345	0.000713333	1.09339e-10	19965
3	141125705	rs1344672	G	C	0.436679	0.99794	0.00478098	0.000677311	1.67991e-12	19965
3	141128804	rs13099193	A	G	0.331594	0.999493	0.00465854	0.000713658	6.67864e-11	19965
3	141129999	rs13066993	A	G	0.331626	0.999425	0.00466467	0.000713296	6.16846e-11	19965
3	141130835	rs35225290	T	C	0.331295	0.999316	0.00472588	0.000713018	3.4026e-11	19965
3	141133450	rs1991431	A	G	0.433798	0.997718	0.00489117	0.000677578	5.2527e-13	19965
3	141133960	rs13091182	A	G	0.331322	0.999151	0.00467691	0.00071343	5.54468e-11	19965
3	141139330	rs6785073	A	G	0.330848	0.998918	0.0044749	0.000714131	3.69935e-10	19965
3	141140366	rs6763927	T	A	0.433745	0.999681	0.00479934	0.00067678	1.32732e-12	19965
3	141140968	rs9846396	T	C	0.433531	0.990532	0.00479934	0.000679805	1.66642e-12	19965
3	141142691	rs6440006	A	G	0.437054	0.986818	0.00476261	0.000680357	2.55666e-12	19965
3	141147414	rs7650602	C	T	0.442738	0.981193	0.00471364	0.000681989	4.79195e-12	19965
3	141148419	rs13069734	A	G	0.334698	0.980432	0.00449938	0.000718797	3.85968e-10	19965
3	141150990	rs6789653	A	G	0.33461	0.978718	0.00438307	0.000718906	1.0817e-09	19965
3	141154542	rs6440008	C	T	0.378166	0.97929	0.00432186	0.000699111	6.33208e-10	19965
4	17994298	rs35362908	C	T	0.100558	0.726291	-0.00757855	0.00130894	7.04495e-09	19965
4	86496830	rs552283803	C	T	0.00156373	0.787826	-0.052505	0.00956135	3.98796e-08	19965
5	10699086	.	T	C	0.0007176	0.722153	-0.0818582	0.0147012	2.57507e-08	19965
5	32773275	rs72742734	G	A	0.053744	0.995728	0.00820296	0.00148897	3.60558e-08	19965
5	56752648	rs554379257	T	C	0.000606508	0.438973	-0.111964	0.0205153	4.82624e-08	19965
6	26180634	rs62396185	C	G	0.254331	0.996473	-0.00555842	0.000771817	5.94522e-13	19965
6	26184102	rs7766641	A	G	0.255107	0.998104	-0.00561352	0.000771006	3.31932e-13	19965
6	26186200	rs9379832	G	A	0.253852	0.97987	-0.00555842	0.000779935	1.02749e-12	19965
6	26200677	rs806794	G	A	0.264025	0.998603	-0.00530743	0.000762363	3.35911e-12	19965
6	26207175	rs9379833	A	C	0.257565	0.998002	-0.00547884	0.000767901	9.69128e-13	19965
6	26211146	rs9358912	T	G	0.265969	0.997651	-0.00543599	0.000760951	9.0864e-13	19965
6	26226032	rs811041	G	C	0.2734	0.998202	-0.00500748	0.000753567	3.03154e-11	19965
6	26233387	rs10946808	G	A	0.265157	0.998483	-0.00535029	0.000762188	2.22441e-12	19965
6	26237068	rs80292109	G	A	0.265561	0.989075	-0.00535029	0.000765251	2.71879e-12	19965
6	26239404	rs9358913	G	A	0.255974	0.997874	-0.00496462	0.000770831	1.18989e-10	19965
6	26255451	rs6935954	G	A	0.429644	0.991912	-0.0039668	0.00067663	4.55705e-09	19965
6	26256526	rs809871	G	C	0.42982	0.990637	-0.0039668	0.000677536	4.77723e-09	19965
6	26259807	rs3999543	A	G	0.28259	0.977811	-0.00475649	0.000751909	2.5178e-10	19965
6	34148997	rs1187126	T	A	0.160025	0.959588	-0.00550945	0.000933399	3.57899e-09	19965
6	34165721	rs7742369	G	A	0.167856	0.996831	0.00585226	0.00089914	7.57886e-11	19965
6	34169020	rs1187118	T	A	0.162686	0.993187	-0.0056931	0.000911129	4.14681e-10	19965
6	34169775	rs1211163	T	A	0.167215	0.994579	-0.00574819	0.0009015	1.81479e-10	19965
6	34172055	rs1187115	A	C	0.163894	0.993527	-0.00559515	0.000908543	7.34945e-10	19965
6	34174908	rs1776877	A	G	0.167478	0.994083	-0.00573595	0.000901659	1.9973e-10	19965
6	34181995	rs9357174	T	C	0.168457	0.992931	-0.00562576	0.000900352	4.14681e-10	19965
6	34183026	rs10807137	T	C	0.167378	0.993317	-0.00566249	0.00090193	3.42541e-10	19965
6	34185749	rs2797963	T	C	0.0846558	0.995595	-0.00743775	0.00120433	6.5807e-10	19965
6	34185755	rs2797964	T	C	0.0917657	0.995874	-0.00724186	0.00116265	4.70181e-10	19965
6	34185960	rs150459394	T	A	0.0723242	0.96148	0.00751121	0.00131796	1.20432e-08	19965
6	34188467	rs9469745	A	G	0.0924558	0.995811	-0.0072235	0.00115833	4.48503e-10	19965
6	34188866	rs12214804	T	C	0.0922449	0.995565	-0.00721126	0.00115855	4.83385e-10	19965
6	34194092	rs1776898	T	C	0.0918755	0.997567	-0.00744388	0.00115955	1.36592e-10	19965
6	34194866	rs1759645	T	C	0.155642	0.998462	-0.00599918	0.000923779	8.34918e-11	19965
6	34195011	rs1776897	T	G	0.0918855	0.996725	-0.00737654	0.00115998	2.0284e-10	19965
6	34195447	rs1759646	T	C	0.09221	0.996488	-0.00731532	0.00115865	2.72533e-10	19965
6	34197105	rs1759627	T	C	0.155952	0.998523	-0.00588899	0.000923216	1.78506e-10	19965
6	34199092	rs2780226	T	C	0.09217	0.995544	-0.00732144	0.00115999	2.76056e-10	19965
6	34204285	rs6937622	A	G	0.154468	0.987889	-0.00542987	0.000930519	5.36904e-09	19965
6	34214322	rs1150781	G	C	0.0929475	0.994841	-0.00737042	0.00115444	1.72035e-10	19965
6	34215919	rs1150779	T	C	0.0816568	0.998431	-0.00702761	0.00121891	8.14187e-09	19965
6	34219698	rs57026767	T	C	0.155013	0.995619	-0.00610937	0.000927532	4.4974e-11	19965
6	34221604	rs9394201	T	C	0.154691	0.995732	-0.00604203	0.000928237	7.55789e-11	19965
6	34222939	rs9366846	G	A	0.156512	0.995801	-0.0059502	0.000922784	1.13258e-10	19965
6	34223098	rs112495680	G	A	0.123822	0.994071	0.00587674	0.00102324	9.28703e-09	19965
6	34223443	rs61175078	A	G	0.123759	0.994009	0.00583389	0.00102406	1.22047e-08	19965
6	34224309	rs9368804	A	C	0.156818	0.995812	-0.00602366	0.0009215	6.28474e-11	19965
6	34224837	rs2797967	C	G	0.156507	0.99579	-0.00597469	0.000923118	9.65269e-11	19965
6	34225931	rs2483211	C	T	0.156713	0.995947	-0.00599306	0.000922103	8.06755e-11	19965
6	34237797	rs2797961	A	G	0.187067	0.99752	-0.00498911	0.000864127	7.76017e-09	19965
6	34238514	rs6918981	A	G	0.188176	0.986598	-0.00496462	0.000867137	1.03248e-08	19965
6	34238946	rs13207853	T	C	0.186049	0.983755	-0.00495238	0.000872337	1.36962e-08	19965
6	34239473	rs1187130	A	G	0.0791232	0.976906	-0.0075908	0.00125186	1.3308e-09	19965
6	34240576	rs1307274	G	T	0.0752758	0.972782	-0.00786015	0.00128341	9.10158e-10	19965
6	34244132	rs115245297	C	T	0.0490164	0.967735	0.00867432	0.00158094	4.09252e-08	19965
6	85851315	rs566773279	G	T	0.000509188	0.687099	0.102102	0.017901	1.17229e-08	19965
6	126659043	rs6919397	G	T	0.441924	0.99978	0.0037954	0.000676844	2.05281e-08	19965
6	126661154	rs9388486	C	T	0.441536	0.999279	0.00386274	0.000678048	1.22047e-08	19965
6	126661858	rs9375435	T	C	0.444846	0.999195	0.00382601	0.00067637	1.54332e-08	19965
6	126664333	rs17754780	T	C	0.442433	0.999965	0.00393007	0.000677041	6.44521e-09	19965
6	126666416	rs6907898	T	C	0.442361	0.999696	0.00393007	0.000676927	6.40766e-09	19965
6	126669479	rs9401876	A	C	0.442368	0.999773	0.00393619	0.000676463	5.92754e-09	19965
6	126674354	rs2045258	G	A	0.442442	0.999863	0.00393007	0.000676774	6.35773e-09	19965
6	126678268	rs9388487	T	G	0.461928	0.996728	0.00370357	0.000675825	4.25138e-08	19965
6	126679106	rs9491624	T	A	0.442436	0.999875	0.00393619	0.000676503	5.93966e-09	19965
6	126680489	rs2326387	A	G	0.442734	0.999762	0.00392395	0.000676439	6.5963e-09	19965
6	126683594	rs9398803	G	A	0.46222	0.995732	0.00370969	0.000675831	4.04011e-08	19965
6	126685827	rs2027299	C	G	0.442664	0.999691	0.00393007	0.000677079	6.45775e-09	19965
6	126686513	rs4895807	G	C	0.442468	0.999438	0.00395456	0.000677102	5.20698e-09	19965
6	126698719	rs9388489	G	A	0.442576	0.999275	0.00391171	0.000676999	7.55872e-09	19965
6	126701967	rs1361262	C	T	0.44266	0.998941	0.00390559	0.000676595	7.81425e-09	19965
6	126703390	rs9398804	A	T	0.425414	0.970221	0.00377703	0.00068923	4.25138e-08	19965
6	126704795	rs9388490	T	C	0.425248	0.992037	0.00390559	0.000682458	1.04766e-08	19965
6	126712247	rs1578060	C	G	0.445145	0.999224	0.00416269	0.000676432	7.56019e-10	19965
6	126717064	rs1591805	G	A	0.486287	0.985696	0.00369133	0.000676237	4.79821e-08	19965
6	126726295	rs9398805	T	C	0.445308	0.999378	0.00409536	0.000675575	1.34413e-09	19965
6	126727930	rs4897179	A	G	0.444868	0.998162	0.00413821	0.000676881	9.73824e-10	19965
6	126727950	rs4897180	T	A	0.444184	0.996951	0.00411372	0.000676768	1.21326e-09	19965
6	126744087	rs9321065	A	G	0.445246	0.996105	0.00410148	0.000677028	1.37769e-09	19965
6	126745076	rs2039735	C	T	0.445228	0.996033	0.00416269	0.000676797	7.71982e-10	19965
6	126748493	rs1538172	G	A	0.444716	0.995515	0.00411372	0.000677698	1.27802e-09	19965
6	126751921	rs9401881	T	C	0.444916	0.994843	0.00415657	0.000677563	8.53791e-10	19965
6	126752798	rs4565329	T	C	0.445437	0.995578	0.00415045	0.000677578	9.04456e-10	19965
6	126752874	rs1538170	T	C	0.445332	0.995578	0.00414433	0.000677128	9.33109e-10	19965
6	126752884	rs1538171	G	C	0.445347	0.995578	0.00416269	0.000677157	7.88078e-10	19965
6	126753564	rs4897181	T	C	0.445397	0.995578	0.00415045	0.000677467	8.98769e-10	19965
6	126755055	rs9401882	G	A	0.445183	0.995357	0.00411372	0.000677514	1.26496e-09	19965
6	126755642	rs4897182	G	T	0.445581	0.995373	0.00411984	0.000677204	1.17505e-09	19965
6	126758540	rs9375439	G	C	0.445702	0.995358	0.00410148	0.000677552	1.41839e-09	19965
6	126758791	rs9398808	T	G	0.44541	0.995448	0.00416269	0.000677632	8.09747e-10	19965
6	126759033	rs9385399	T	G	0.4455	0.995359	0.00413821	0.000677721	1.02121e-09	19965
6	126759587	rs1415671	G	T	0.445734	0.995512	0.00409536	0.000677141	1.46648e-09	19965
6	126760994	rs2184968	C	T	0.443626	0.993288	0.00407699	0.000678177	1.83599e-09	19965
6	126761228	rs2152876	A	G	0.445481	0.995494	0.00414433	0.000677561	9.56289e-10	19965
6	126764190	rs9385400	G	T	0.445511	0.995318	0.00411984	0.000677299	1.18139e-09	19965
6	126767511	rs1361107	C	A	0.445166	0.994949	0.00410148	0.000677291	1.39798e-09	19965
6	126767600	rs1361108	T	C	0.445288	0.995219	0.00414433	0.000677882	9.73824e-10	19965
6	126771024	rs1337735	A	T	0.445223	0.995249	0.00410148	0.000677465	1.41158e-09	19965
6	126771143	rs1361109	T	C	0.445456	0.994968	0.00410148	0.00067694	1.37095e-09	19965
6	126771687	rs1572569	A	G	0.445233	0.995047	0.00407699	0.000677722	1.7908e-09	19965
6	126773487	rs2184967	T	C	0.444793	0.994861	0.00413209	0.000677538	1.06949e-09	19965
6	126773580	rs4559102	A	G	0.444991	0.994959	0.00412596	0.000676936	1.09397e-09	19965
6	126776094	rs9388494	T	G	0.444952	0.995155	0.00410148	0.000677639	1.42523e-09	19965
6	126778600	rs9375441	A	G	0.44527	0.994888	0.00411984	0.000677204	1.17505e-09	19965
6	126781434	rs4895808	T	C	0.444972	0.994441	0.00409536	0.000677816	1.52223e-09	19965
6	126782457	rs9388495	A	G	0.445065	0.994465	0.00412596	0.000678113	1.16873e-09	19965
6	126785062	rs9388496	G	A	0.445184	0.99439	0.00407699	0.000677338	1.75348e-09	19965
6	126788107	rs1844594	A	G	0.445366	0.994479	0.00405251	0.000677256	2.18105e-09	19965
6	126789144	rs9398809	T	C	0.445164	0.994434	0.00413209	0.00067794	1.09397e-09	19965
6	126789472	rs9385401	T	C	0.445385	0.994422	0.00411372	0.00067779	1.28457e-09	19965
6	126797111	rs9401883	G	A	0.445195	0.994413	0.00408311	0.000677731	1.69444e-09	19965
6	126801144	rs1159619	A	C	0.443805	0.992578	0.00410148	0.000679079	1.54335e-09	19965
6	126803137	rs9375442	C	A	0.445502	0.993823	0.00402802	0.000678234	2.86806e-09	19965
6	126805255	rs2050644	G	A	0.445145	0.994009	0.00408311	0.000678278	1.74606e-09	19965
6	126806676	rs4422634	C	T	0.445053	0.994117	0.00404026	0.000677779	2.50654e-09	19965
6	126808637	rs1120786	G	T	0.44534	0.993837	0.00404026	0.000677843	2.51512e-09	19965
6	126809870	rs9372839	A	G	0.444912	0.99416	0.00411372	0.000677698	1.27802e-09	19965
6	126811928	rs2326451	T	A	0.440685	0.990603	0.00401578	0.000680081	3.52964e-09	19965
6	126815604	rs9398810	A	C	0.44478	0.993858	0.00407087	0.000677756	1.89694e-09	19965
6	126819699	rs4418209	G	T	0.445493	0.99397	0.00407087	0.000677756	1.89694e-09	19965
6	126822635	rs9372840	C	A	0.445296	0.994088	0.00404638	0.000677377	2.32069e-09	19965
6	126825837	rs9401885	G	C	0.44515	0.994203	0.00403414	0.000677939	2.67164e-09	19965
6	126826819	rs2130603	C	A	0.44521	0.994198	0.00410148	0.000677811	1.43893e-09	19965
6	126829981	rs7738135	A	G	0.445502	0.994293	0.0040219	0.000678021	2.99595e-09	19965
6	126830512	rs4053271	C	T	0.445209	0.994255	0.00413821	0.000677618	1.01524e-09	19965
6	126834083	rs1490387	A	C	0.444879	0.994376	0.00411372	0.000677973	1.29772e-09	19965
6	126835015	rs9375446	A	G	0.444822	0.994376	0.00411372	0.000677882	1.29114e-09	19965
6	126835655	rs1490388	T	C	0.444828	0.994381	0.00411372	0.000677514	1.26496e-09	19965
6	126837663	rs1907067	C	A	0.444972	0.994369	0.00413209	0.000677028	1.03921e-09	19965
6	126838605	rs1602278	C	A	0.445269	0.99431	0.00410148	0.000677116	1.38444e-09	19965
6	126851160	rs1490384	T	C	0.485141	0.997714	0.00416269	0.000675315	7.08941e-10	19965
6	126865884	rs6925689	C	T	0.493361	0.989297	0.00393619	0.000677943	6.39516e-09	19965
6	126866133	rs1155939	A	C	0.478652	0.998271	0.0041076	0.000675572	1.20047e-09	19965
6	126866472	rs1155938	A	C	0.479019	0.998842	0.0041076	0.000675761	1.21326e-09	19965
6	126867351	rs4380768	C	G	0.47885	0.99917	0.00407087	0.000674905	1.62179e-09	19965
6	126869029	rs6921183	T	A	0.479083	0.999766	0.00410148	0.000675406	1.25845e-09	19965
6	126874091	rs9375447	G	A	0.478957	0.999742	0.00408923	0.000675269	1.39798e-09	19965
6	126875521	rs1490385	T	C	0.479297	0.999462	0.00405863	0.000674897	1.81333e-09	19965
6	126876580	rs9388500	G	C	0.478984	0.999785	0.00408923	0.000675269	1.39798e-09	19965
6	126877523	rs9401888	G	A	0.479241	0.999782	0.00407087	0.000674825	1.61459e-09	19965
6	126881295	rs9401890	G	A	0.479063	0.999619	0.00406475	0.000674604	1.68712e-09	19965
6	126883006	rs6931369	T	C	0.478945	0.99971	0.00407699	0.000675189	1.55749e-09	19965
6	126886731	rs1387916	C	G	0.479057	0.999807	0.00406475	0.000675304	1.75348e-09	19965
6	126888331	rs4629706	T	A	0.479267	0.999617	0.00405863	0.000675421	1.86637e-09	19965
6	126894135	rs9401891	T	G	0.478996	0.999828	0.00407699	0.000674776	1.52223e-09	19965
6	126895368	rs9401892	A	G	0.479211	0.999623	0.00406475	0.000675227	1.74606e-09	19965
6	126896107	rs4621655	A	G	0.479227	0.999679	0.00405863	0.000675347	1.85875e-09	19965
6	126896168	rs4621656	C	G	0.479115	0.999822	0.00407699	0.000675434	1.57881e-09	19965
6	126896227	rs4621657	A	G	0.479227	0.999679	0.00405863	0.000675122	1.83599e-09	19965
6	126896782	rs9375448	T	A	0.479083	0.999946	0.00407087	0.000674905	1.62179e-09	19965
6	126897827	rs1844593	A	G	0.479207	0.999745	0.00404638	0.000674979	2.037e-09	19965
6	126897969	rs3861455	C	A	0.479117	0.999569	0.00404638	0.000674766	2.01338e-09	19965
6	126898541	rs9372841	G	A	0.479302	0.999531	0.00405863	0.000674972	1.82087e-09	19965
6	126898660	rs3861456	G	A	0.479288	0.999512	0.00405863	0.000675496	1.87399e-09	19965
6	126899853	rs4895811	A	T	0.479423	0.999316	0.00403414	0.000674862	2.26277e-09	19965
6	126902245	rs3861457	C	T	0.47915	0.999405	0.0040219	0.000674635	2.49797e-09	19965
6	126903011	rs9388501	C	T	0.479236	0.999423	0.0040219	0.000675388	2.60161e-09	19965
6	126907644	rs9401893	G	A	0.479428	0.999404	0.0040219	0.000674888	2.53233e-09	19965
6	126909389	rs9388502	A	G	0.479193	0.999411	0.00403414	0.000675262	2.31238e-09	19965
6	126912162	rs3861458	A	G	0.47906	0.99951	0.00405251	0.00067521	1.95094e-09	19965
6	126920481	rs9372842	C	T	0.481624	0.999821	0.00399741	0.000674575	3.10735e-09	19965
6	126922214	rs1826189	T	C	0.481543	0.999856	0.00400965	0.000674609	2.78703e-09	19965
6	126923877	rs9482757	C	A	0.481737	0.999474	0.00397292	0.000674161	3.78924e-09	19965
6	126926898	rs12208811	G	T	0.48138	0.999857	0.00400353	0.00067417	2.87712e-09	19965
6	126927717	rs7743860	G	T	0.481564	0.999892	0.00400353	0.000674636	2.95002e-09	19965
6	126931822	rs4584000	C	T	0.480917	0.999135	0.00396068	0.000674612	4.33037e-09	19965
6	126933359	rs6914367	T	C	0.481415	0.999948	0.00399129	0.000674044	3.19197e-09	19965
6	126936235	rs7738836	G	A	0.481525	0.998626	0.00398517	0.000674792	3.50998e-09	19965
6	126936953	rs4339479	A	G	0.481475	0.99861	0.00397905	0.000675401	3.82983e-09	19965
6	126937890	rs4629707	C	T	0.481855	0.998451	0.00397905	0.000675351	3.81967e-09	19965
6	126938536	rs4243491	C	T	0.481646	0.998523	0.00399741	0.000674855	3.15425e-09	19965
6	126940641	rs9401897	G	A	0.481656	0.99863	0.00399741	0.000674911	3.16366e-09	19965
6	126943620	rs9491652	C	G	0.483403	0.995308	0.00405251	0.000676353	2.07662e-09	19965
6	126943630	rs9491653	G	A	0.482694	0.996247	0.00400353	0.000675211	3.04217e-09	19965
6	126951510	rs1340952	T	C	0.481411	0.998506	0.00398517	0.00067458	3.47079e-09	19965
6	126951748	rs1340953	G	A	0.481423	0.998564	0.00398517	0.000675263	3.5988e-09	19965
6	126958727	rs1417572	C	T	0.481085	0.998518	0.0040219	0.000675076	2.55822e-09	19965
6	126963807	rs9375449	C	T	0.481024	0.998506	0.00404026	0.000674866	2.14064e-09	19965
6	126964026	rs1538956	T	G	0.480847	0.998577	0.00404026	0.00067521	2.18105e-09	19965
6	126964675	rs4626447	A	G	0.480762	0.997948	0.00404026	0.000674935	2.1487e-09	19965
6	126966308	rs4549631	C	T	0.480806	0.998165	0.00404026	0.00067452	2.10053e-09	19965
6	126970895	rs9388507	A	C	0.480701	0.99819	0.00404026	0.000675004	2.15677e-09	19965
6	126972883	rs3905044	G	A	0.480706	0.998192	0.00403414	0.000674526	2.22176e-09	19965
6	126975115	rs6911485	G	A	0.480748	0.998134	0.00405251	0.000674477	1.87399e-09	19965
6	126975786	rs4895813	T	G	0.480743	0.998096	0.00405251	0.000674477	1.87399e-09	19965
6	126976616	rs6913430	G	T	0.481022	0.998061	0.00405251	0.000674772	1.90462e-09	19965
6	126985351	rs9375450	A	G	0.480599	0.998091	0.00405251	0.000674477	1.87399e-09	19965
6	126989977	rs9388509	A	G	0.480858	0.997996	0.00401578	0.000675278	2.73353e-09	19965
6	126990392	rs6918725	G	T	0.485225	0.981825	0.00418718	0.000679916	7.34945e-10	19965
6	126992202	rs8180649	C	T	0.480525	0.99811	0.00405863	0.000674897	1.81333e-09	19965
6	126995068	rs6925607	T	C	0.480952	0.998102	0.0040219	0.000675574	2.62778e-09	19965
6	126997841	rs75169667	G	A	0.480871	0.998129	0.00404638	0.000675261	2.06867e-09	19965
6	127001534	rs3850234	G	T	0.48066	0.998123	0.00406475	0.000675072	1.73125e-09	19965
6	127003464	rs853961	T	G	0.480622	0.997816	-0.00404026	0.00067521	2.18105e-09	19965
6	127008431	rs6569469	T	C	0.480721	0.997852	-0.00404026	0.000675278	2.18916e-09	19965
6	127009669	rs7740134	A	T	0.480642	0.997856	-0.00404026	0.000675073	2.16485e-09	19965
6	127015083	rs864937	A	G	0.480973	0.996778	-0.00405251	0.000675787	2.01338e-09	19965
6	127020173	rs853985	T	C	0.480589	0.99685	-0.00404638	0.00067582	2.13259e-09	19965
6	127022804	rs864938	T	A	0.480848	0.996693	-0.00402802	0.00067515	2.42982e-09	19965
6	127023336	rs853986	G	C	0.480755	0.99658	-0.00402802	0.000675471	2.47232e-09	19965
6	127024775	rs853987	G	A	0.480738	0.996652	-0.00404026	0.000675073	2.16485e-09	19965
6	127027650	rs853962	T	G	0.48061	0.996904	-0.00405863	0.000675272	1.85115e-09	19965
6	127031221	rs4460221	A	G	0.480952	0.99662	-0.00407699	0.00067584	1.61459e-09	19965
6	127031550	rs1269195	T	C	0.480717	0.996869	-0.00405251	0.000675428	1.97426e-09	19965
6	127032008	rs1262542	A	T	0.480884	0.996784	-0.00403414	0.000674862	2.26277e-09	19965
6	127032499	rs1262543	A	G	0.480751	0.996808	-0.00405251	0.000675572	1.98987e-09	19965
6	127036174	rs853965	T	C	0.480765	0.996682	-0.00408923	0.000675702	1.43207e-09	19965
6	127037236	rs853966	G	T	0.466388	0.981856	-0.00406475	0.000678956	2.14064e-09	19965
6	127045460	rs853981	T	C	0.485423	0.999972	-0.00368521	0.000674209	4.60381e-08	19965
6	142636740	rs12200161	T	C	0.163927	0.967387	-0.00527071	0.000919384	9.87463e-09	19965
6	142641606	rs12189801	C	T	0.160239	0.998128	-0.00514215	0.000910916	1.65149e-08	19965
6	142648056	rs1418201	T	A	0.288889	0.997292	-0.00531356	0.000740707	7.30344e-13	19965
6	142648235	rs1891308	A	G	0.286085	0.997048	-0.00522173	0.000743091	2.10961e-12	19965
6	142651052	rs6925979	A	G	0.191155	0.998534	-0.00522173	0.000849881	8.04307e-10	19965
6	142652344	rs9389984	T	C	0.272794	0.998859	-0.00490953	0.000750361	6.0339e-11	19965
6	142652416	rs9403380	C	T	0.286334	0.997127	-0.00516664	0.000741683	3.25841e-12	19965
6	142653898	rs9389985	G	A	0.28624	0.998024	-0.00517888	0.000742333	3.02639e-12	19965
6	142655238	rs2039986	A	G	0.286002	0.997933	-0.00519725	0.000742135	2.50352e-12	19965
6	142655490	rs2039987	C	A	0.273934	0.999687	-0.00503196	0.000749039	1.84369e-11	19965
6	142655801	rs7741741	A	T	0.285894	0.999662	-0.00522785	0.000741842	1.8265e-12	19965
6	142658162	rs2050157	A	G	0.284907	0.999645	-0.00514215	0.000742178	4.2544e-12	19965
6	142661114	rs9389986	A	T	0.286469	0.999592	-0.005185	0.00074143	2.68604e-12	19965
6	142661156	rs9403381	T	G	0.273869	0.999395	-0.00506869	0.000748854	1.30039e-11	19965
6	142663177	rs1342060	C	T	0.275271	0.99918	-0.00506869	0.000748084	1.23919e-11	19965
6	142664439	rs11155241	A	T	0.191677	0.999033	-0.00513603	0.000848673	1.43207e-09	19965
6	142666861	rs972982	C	T	0.287826	0.999261	-0.00523398	0.000740163	1.53398e-12	19965
6	142667380	rs9403382	T	C	0.285222	0.999271	-0.00514827	0.000741622	3.86836e-12	19965
6	142668901	rs9399401	C	T	0.275915	0.99915	-0.00515439	0.000748282	5.64604e-12	19965
6	142669338	rs9496346	G	A	0.288384	0.999504	-0.00530743	0.000739541	7.14343e-13	19965
6	142670862	rs7774095	A	C	0.285212	0.998537	-0.00522785	0.000742323	1.88746e-12	19965
6	142670955	rs7756305	C	T	0.275387	0.99944	-0.00514827	0.000748767	6.1701e-12	19965
6	142672301	rs9389987	A	G	0.273083	0.999574	-0.00501972	0.000749814	2.16233e-11	19965
6	142679572	rs6570507	A	G	0.286739	0.999626	-0.00520949	0.000740402	1.978e-12	19965
6	142681409	rs12190271	A	G	0.193112	0.999444	-0.00535029	0.000846605	2.62074e-10	19965
6	142687305	rs7765770	T	C	0.193095	0.999334	-0.00531356	0.000846115	3.38697e-10	19965
6	142691549	rs11155242	C	A	0.193339	0.998182	-0.00527683	0.000846574	4.57125e-10	19965
6	142694049	rs9403383	A	G	0.285216	0.998957	-0.00516052	0.000742279	3.59478e-12	19965
6	142699948	rs6903424	C	A	0.194171	0.996898	-0.0053258	0.00084536	2.97575e-10	19965
6	142701158	rs6909857	G	A	0.288431	0.999084	-0.00528295	0.000739746	9.2273e-13	19965
6	142702234	rs12213892	G	A	0.193458	0.998206	-0.00528907	0.000846255	4.10528e-10	19965
6	142702589	rs7757571	C	A	0.193412	0.998166	-0.00528295	0.000846535	4.35695e-10	19965
6	142703483	rs6922607	G	A	0.191997	0.997912	-0.00512991	0.000847984	1.45268e-09	19965
6	142703669	rs1040525	T	C	0.286694	0.999446	-0.00514827	0.000740722	3.64392e-12	19965
6	142703877	rs4896582	A	G	0.305627	0.99742	-0.00517276	0.000729084	1.29473e-12	19965
6	142706063	rs12197866	T	C	0.190889	0.996475	-0.00502584	0.000851005	3.50998e-09	19965
6	142707133	rs6937121	G	T	0.288558	0.998488	-0.00526458	0.000740055	1.12908e-12	19965
6	142710988	rs10484733	G	C	0.191618	0.995941	-0.00515439	0.000849598	1.30431e-09	19965
6	142713842	rs6570508	A	G	0.304619	0.99589	-0.00531356	0.000730372	3.46067e-13	19965
6	142715195	rs17071756	C	T	0.193433	0.996375	-0.00525234	0.000846831	5.56265e-10	19965
6	142716286	rs6570509	T	G	0.28585	0.997774	-0.00519112	0.000742245	2.67516e-12	19965
6	142717283	rs6900233	G	C	0.193265	0.996133	-0.00528295	0.000847354	4.52806e-10	19965
6	142717303	rs6900087	T	A	0.193289	0.996103	-0.00528907	0.000847309	4.31459e-10	19965
6	142720354	rs11759653	A	G	0.19123	0.994221	-0.00519112	0.000851188	1.06949e-09	19965
6	142724439	rs1329707	C	T	0.193112	0.995891	-0.00525234	0.000847191	5.65663e-10	19965
6	142724918	rs9496369	T	C	0.286248	0.997669	-0.0050993	0.000741834	6.2465e-12	19965
6	142734204	rs962554	C	T	0.285029	0.989897	-0.0053258	0.000745135	8.84193e-13	19965
6	142735221	rs9496374	C	G	0.288852	0.997099	-0.00522173	0.000740293	1.74343e-12	19965
6	142735816	rs1040526	G	A	0.289211	0.997403	-0.00528907	0.000739603	8.60017e-13	19965
6	142737504	rs2294764	A	G	0.28755	0.997288	-0.00525846	0.000740937	1.27453e-12	19965
6	142742659	rs6929442	C	T	0.288488	0.997236	-0.00527071	0.000739819	1.04601e-12	19965
6	142745883	rs7753012	G	T	0.307212	0.993588	-0.00545435	0.000729478	7.59987e-14	19965
6	142746992	rs9373346	A	G	0.287149	0.997463	-0.00528295	0.000740762	9.90852e-13	19965
6	142750392	rs7755109	G	A	0.287733	0.997515	-0.00522785	0.000740462	1.66194e-12	19965
6	142750516	rs3817928	G	A	0.194264	0.994338	-0.00515439	0.000846164	1.11867e-09	19965
6	142751062	rs3817929	C	G	0.287439	0.997522	-0.00522173	0.000740407	1.75717e-12	19965
6	142752595	rs1360194	A	G	0.288606	0.99762	-0.00533192	0.000739874	5.73966e-13	19965
6	142753338	rs1329705	A	G	0.192889	0.994161	-0.00503808	0.000849042	2.95918e-09	19965
6	142755024	rs6570510	T	C	0.2869	0.997583	-0.00516664	0.000740578	3.02639e-12	19965
6	142757368	rs6570511	A	G	0.205119	0.995369	-0.00527071	0.000832081	2.38315e-10	19965
6	142760962	rs2294771	G	T	0.289382	0.999578	-0.00533804	0.000738184	4.78337e-13	19965
6	142766347	rs2294775	G	C	0.206581	0.996755	-0.0053258	0.0008286	1.29746e-10	19965
6	142767633	rs3748069	G	A	0.289287	0.999662	-0.00528907	0.00073868	8.05782e-13	19965
6	142768817	rs12189838	G	A	0.208697	0.998138	-0.00529519	0.000824765	1.3606e-10	19965
6	142769386	rs6906468	C	T	0.208065	0.998046	-0.00533192	0.000825649	1.06196e-10	19965
6	142770548	rs6912639	C	T	0.208278	0.998026	-0.00528907	0.000825888	1.51259e-10	19965
6	142772228	rs6901807	T	G	0.205033	0.997001	-0.00520949	0.000830915	3.62022e-10	19965
6	142773210	rs9403387	T	G	0.286182	0.998746	-0.00511767	0.000740878	4.93035e-12	19965
6	142775295	rs7756434	G	A	0.208451	0.998101	-0.00531968	0.000825335	1.15239e-10	19965
6	142775657	rs7770386	T	C	0.287667	0.99917	-0.00511154	0.000739992	4.93035e-12	19965
6	142777029	rs7776356	G	A	0.207962	0.998298	-0.00535029	0.000826691	9.67583e-11	19965
6	142777064	rs7776375	G	A	0.289554	0.997634	-0.00528295	0.000739362	8.9813e-13	19965
6	142778912	rs4304190	G	A	0.207872	0.996861	-0.00528295	0.000826931	1.67389e-10	19965
6	142779109	rs1928528	G	T	0.20782	0.99669	-0.00531968	0.00082749	1.28705e-10	19965
6	142779885	rs9373347	T	C	0.208941	0.996768	-0.00536253	0.000825038	8.04604e-11	19965
6	142780251	rs7754638	T	A	0.289206	0.997188	-0.00520337	0.000739497	1.9732e-12	19965
6	142783233	rs13198644	G	A	0.207939	0.996642	-0.00527071	0.000826941	1.84472e-10	19965
6	142785201	rs12664563	G	A	0.207735	0.996062	-0.00535641	0.000826984	9.35392e-11	19965
6	142789158	rs9389994	T	C	0.290123	0.99645	-0.00516052	0.000740008	3.08951e-12	19965
6	142789241	rs9403389	T	C	0.207804	0.995787	-0.00530131	0.00082729	1.47399e-10	19965
6	142790873	rs34018047	C	G	0.20773	0.995742	-0.00530131	0.00082798	1.52648e-10	19965
6	142794021	rs4637667	A	C	0.289217	0.996322	-0.00514215	0.000739892	3.65624e-12	19965
6	142797289	rs7763064	A	G	0.296101	0.996912	-0.0050993	0.000735051	3.99539e-12	19965
6	142799327	rs9496392	G	T	0.297423	0.996852	-0.00521561	0.000733743	1.17548e-12	19965
6	142800758	rs9321870	A	T	0.21346	0.986758	-0.00498911	0.000822022	1.28457e-09	19965
6	142803037	rs984932	T	C	0.224863	0.989048	-0.0050136	0.000808853	5.70386e-10	19965
6	142807093	rs262117	A	G	0.205311	0.99629	-0.00498911	0.000831531	1.97426e-09	19965
6	142812492	rs262116	C	T	0.315826	0.992406	-0.00511767	0.000725313	1.71609e-12	19965
6	142813761	rs190516	C	T	0.314332	0.992688	-0.00505033	0.000725406	3.35315e-12	19965
6	142817407	rs262115	C	T	0.315159	0.992674	-0.00512991	0.000724711	1.45666e-12	19965
6	142818218	rs262114	T	C	0.293105	0.99866	-0.00495238	0.000736358	1.74981e-11	19965
6	142824299	rs174441	A	G	0.29306	0.999656	-0.0049585	0.00073597	1.61273e-11	19965
6	142826771	rs9389996	A	G	0.293105	0.999718	-0.00494626	0.000735763	1.78479e-11	19965
6	142835107	rs262127	G	A	0.29401	0.999787	-0.0050136	0.000735216	9.15351e-12	19965
6	142835364	rs262126	C	A	0.31653	0.992263	-0.00505033	0.000724316	3.11259e-12	19965
6	142838617	rs262124	T	A	0.294043	0.999897	-0.00501972	0.000734717	8.36351e-12	19965
6	142838644	rs262123	T	A	0.294373	0.999834	-0.00500748	0.000734916	9.51381e-12	19965
6	142839498	rs262121	C	T	0.294164	0.99965	-0.00498911	0.00073476	1.12039e-11	19965
6	142842793	rs262119	C	T	0.294329	0.999625	-0.00500748	0.000735647	9.97207e-12	19965
6	142844251	rs643975	G	C	0.182906	0.999474	-0.00480546	0.000867847	3.07302e-08	19965
6	142846565	rs155259	A	G	0.29296	0.999966	-0.00494626	0.000735448	1.74981e-11	19965
6	142853144	rs262129	G	A	0.294178	0.986023	-0.00503196	0.000740382	1.07233e-11	19965
6	142859724	rs263189	C	T	0.293288	0.969438	-0.00497075	0.000747073	2.85961e-11	19965
6	142860028	rs263188	T	C	0.291724	0.96917	-0.00496462	0.000748588	3.31197e-11	19965
6	142860789	rs263187	A	G	0.292128	0.969181	-0.00497687	0.000747664	2.80321e-11	19965
6	142861491	rs263186	G	A	0.292324	0.969267	-0.00497075	0.000747881	3.0026e-11	19965
6	142861729	rs263185	A	G	0.291793	0.96908	-0.00498911	0.00074832	2.60938e-11	19965
6	142862022	rs263184	A	G	0.291675	0.969091	-0.00503808	0.000747781	1.61273e-11	19965
6	142862181	rs263183	T	C	0.29165	0.969069	-0.00500135	0.000748379	2.3423e-11	19965
6	142862612	rs263182	C	T	0.292802	0.969337	-0.00507481	0.000747656	1.13985e-11	19965
6	142862719	rs263181	G	A	0.293242	0.969482	-0.00504421	0.000747072	1.45856e-11	19965
6	142862768	rs263180	A	C	0.291814	0.969172	-0.00497075	0.000748668	3.14839e-11	19965
6	142863888	rs263179	C	T	0.293173	0.969374	-0.00511767	0.000747387	7.51985e-12	19965
6	142865106	rs263178	T	C	0.291792	0.968333	-0.00498911	0.000748147	2.58215e-11	19965
6	142866387	rs611802	C	A	0.291521	0.962262	-0.00506257	0.000750846	1.55695e-11	19965
7	113267859	rs184469050	G	A	0.00875466	0.885283	-0.0216889	0.00383687	1.57905e-08	19965
10	130682872	rs144225905	T	C	0.00102833	0.462809	-0.091916	0.0153516	2.13259e-09	19965
11	66899619	rs56088284	G	A	0.0927763	0.882472	-0.00718677	0.00122167	4.03539e-09	19965
11	66988048	rs12790261	A	C	0.0890934	0.884178	-0.00723574	0.001243	5.84296e-09	19965
11	67024534	rs7952436	T	C	0.0896013	0.881913	-0.00874778	0.00124238	1.90638e-12	19965
11	67097778	rs76335321	C	T	0.0920936	0.881801	-0.00711943	0.00122662	6.4703e-09	19965
11	67184725	rs61734601	A	G	0.0931281	0.883622	-0.00781117	0.00122144	1.60518e-10	19965
11	75275479	rs668347	G	T	0.136016	0.999721	-0.00545435	0.000978255	2.46685e-08	19965
11	75276178	rs606452	C	A	0.13623	0.99867	-0.00543599	0.000977552	2.68514e-08	19965
11	75281609	rs1790304	G	C	0.136633	0.98357	-0.00548496	0.000984011	2.48834e-08	19965
11	75282052	rs634552	G	T	0.136534	0.98321	-0.00550333	0.000984855	2.29759e-08	19965
11	75284334	rs659418	G	T	0.13902	0.976344	0.00535029	0.000980338	4.82624e-08	19965
12	4384844	rs76895963	G	T	0.0284767	0.784167	0.0124269	0.00225214	3.43245e-08	19965
12	58748446	.	T	C	0.000502934	0.498144	0.120914	0.0211554	1.09374e-08	19965
12	82376966	rs139770682	C	T	0.000517911	0.72216	-0.0946156	0.0173032	4.54886e-08	19965
12	93956672	rs11614062	T	A	0.194268	0.987784	0.00479322	0.000855299	2.09284e-08	19965
12	93959918	rs3869308	C	T	0.202405	0.99829	0.00459121	0.000835012	3.83316e-08	19965
12	93960917	rs10859532	C	G	0.202596	0.998756	0.0045606	0.000834524	4.63139e-08	19965
12	93961110	rs10777530	T	C	0.202585	0.998426	0.00457284	0.000834953	4.33171e-08	19965
13	46341501	rs75061684	A	G	0.000561601	0.490608	-0.125175	0.02016	5.33049e-10	19965
15	89383764	rs16942323	C	T	0.0344472	0.927679	-0.0128431	0.00189039	1.09145e-11	19965
15	89383854	rs16942324	A	C	0.0317604	0.920296	-0.0132778	0.00197452	1.76144e-11	19965
15	89386224	rs56238630	C	T	0.0325479	0.985088	-0.0121208	0.00189315	1.52926e-10	19965
15	89388905	rs16942341	T	C	0.033248	0.98657	-0.0116923	0.00187264	4.27239e-10	19965
15	89391014	rs28564751	A	G	0.0331244	0.986063	-0.012182	0.00187572	8.32738e-11	19965
15	89391581	rs28605018	A	C	0.0327813	0.98511	-0.0123901	0.00188515	4.94802e-11	19965
15	89391617	rs28609392	G	A	0.0326864	0.985088	-0.0122861	0.00188763	7.57886e-11	19965
15	89392091	rs28756918	G	A	0.0330995	0.985839	-0.0123534	0.00187551	4.4974e-11	19965
15	89394600	rs1516795	C	T	0.0332405	0.989114	-0.0119127	0.0018726	1.9973e-10	19965
15	89396583	rs28547091	A	G	0.0326315	0.992471	-0.0120779	0.00188405	1.44938e-10	19965
15	89397827	rs28584580	G	A	0.033102	0.992363	-0.0119616	0.00187171	1.65086e-10	19965
15	89400680	rs28407189	G	A	0.0330022	0.993631	-0.0119004	0.00187411	2.15473e-10	19965
18	20707622	rs4310973	G	A	0.214487	0.999651	0.00553393	0.000811852	9.33296e-12	19965
18	20707744	rs8083210	C	G	0.214544	0.999737	0.0055523	0.000811231	7.68567e-12	19965
18	20708321	rs9947743	A	G	0.214235	0.998959	0.00557066	0.000812209	6.95103e-12	19965
18	20709123	rs8093542	C	A	0.214449	0.995746	0.00557066	0.000813729	7.60258e-12	19965
18	20713215	rs8096254	A	G	0.259811	0.997934	0.00529519	0.000764506	4.32017e-12	19965
18	20716805	rs4800451	T	C	0.259555	0.994232	0.00530743	0.000766512	4.38636e-12	19965
18	20724328	rs4800148	A	G	0.218376	0.998743	0.00553393	0.000810845	8.79884e-12	19965
18	20724810	rs7235010	A	G	0.216762	0.999708	0.00540538	0.000812307	2.84547e-11	19965
18	20724931	rs4392169	T	A	0.216591	0.999307	0.00538702	0.000812847	3.4178e-11	19965
18	20727611	rs4800452	T	C	0.216807	0.99345	0.00537477	0.000814946	4.24538e-11	19965
18	20728049	rs7237942	G	A	0.212545	0.992632	0.00536253	0.000821391	6.63881e-11	19965
18	20728158	rs7238093	T	A	0.212405	0.992583	0.00540538	0.000821686	4.75525e-11	19965
18	20728223	rs7236494	A	G	0.216774	0.992828	0.00536253	0.000814969	4.70322e-11	19965
18	20729714	rs7244464	C	A	0.216962	0.992941	0.00537477	0.000815018	4.262e-11	19965
18	20730548	rs4420634	A	G	0.217231	0.992148	0.0054115	0.000814967	3.13369e-11	19965
18	20730712	rs9675924	G	A	0.258269	0.967536	0.00455448	0.00077729	4.64462e-09	19965
18	20731930	rs4239436	G	A	0.212443	0.992123	0.00536253	0.000821391	6.63881e-11	19965
18	20732224	rs4239437	C	T	0.212396	0.992246	0.00537477	0.000821108	5.91953e-11	19965
18	20733201	rs9961220	T	G	0.212666	0.991697	0.00536865	0.000821238	6.2653e-11	19965
18	20735408	rs4369779	C	T	0.212612	0.992304	0.00533804	0.000821118	7.98167e-11	19965
18	20735461	rs4308051	G	T	0.212342	0.992159	0.00535641	0.00082189	7.16398e-11	19965
20	33887955	rs13037879	A	G	0.289959	0.99933	0.00486668	0.00073624	3.83848e-11	19965
20	33887983	rs13038012	A	G	0.289665	0.998854	0.00498911	0.000736972	1.29011e-11	19965
20	33890061	rs6060355	A	G	0.357275	0.998155	0.00499523	0.000698244	8.42915e-13	19965
20	33890350	rs8115394	G	C	0.290125	0.998523	0.0048728	0.000735835	3.54039e-11	19965
20	33894091	rs2425054	G	A	0.291549	0.998395	0.0048728	0.000735691	3.50958e-11	19965
20	33894463	rs878639	G	A	0.361024	0.999804	0.00482383	0.000696668	4.38636e-12	19965
20	33896262	rs3795159	G	C	0.360478	0.999612	0.0048728	0.000696445	2.62103e-12	19965
20	33896757	rs8117705	C	G	0.291295	0.998666	0.00486056	0.000735314	3.83848e-11	19965
20	33903636	rs2425055	T	C	0.359724	0.999902	0.00478098	0.000696736	6.79184e-12	19965
20	33905326	rs2145082	T	C	0.311294	0.9994	0.00482383	0.00072128	2.26446e-11	19965
20	33905619	rs1406948	A	G	0.359472	0.999639	0.00479322	0.000697658	6.40043e-12	19965
20	33905904	rs1406949	A	C	0.35956	0.999639	0.0047871	0.000697628	6.79184e-12	19965
20	33907161	rs6060369	C	T	0.360527	0.999822	0.00481158	0.000697363	5.21192e-12	19965
20	33907909	rs6088791	C	T	0.360431	0.999924	0.00481158	0.000696968	5.07035e-12	19965
20	33909245	rs2425056	A	G	0.311973	0.999685	0.00486056	0.000720995	1.56804e-11	19965
20	33909752	rs6060370	C	T	0.312052	0.999669	0.00485444	0.000720846	1.64658e-11	19965
20	33909784	rs6088792	T	C	0.289677	0.999034	0.00481158	0.000736696	6.51992e-11	19965
20	33910406	rs2425057	A	G	0.311806	0.999381	0.00489117	0.00072099	1.1693e-11	19965
20	33910581	rs17323916	A	G	0.289825	0.99894	0.00481771	0.000737065	6.3042e-11	19965
20	33910896	rs13043895	C	T	0.31272	0.999158	0.00486668	0.000721008	1.4802e-11	19965
20	33910941	rs34495937	T	C	0.311841	0.999184	0.00489117	0.000721504	1.20904e-11	19965
20	33912180	rs2425058	C	A	0.312213	0.999419	0.00488504	0.0007216	1.29011e-11	19965
20	33913322	rs6060371	T	G	0.360665	0.999897	0.00481158	0.000696567	4.93035e-12	19965
20	33913681	rs6060372	C	A	0.311565	0.999005	0.00488504	0.0007216	1.29011e-11	19965
20	33914208	rs6060373	G	A	0.360496	0.999178	0.00478098	0.000697238	7.03118e-12	19965
20	33914701	rs2425060	C	T	0.312062	0.998644	0.00490953	0.000721398	1.00648e-11	19965
20	33915571	rs2425061	G	A	0.361291	0.998889	0.00479934	0.000697659	6.01845e-12	19965
20	33923001	rs6060378	G	T	0.31253	0.998374	0.00483607	0.000720964	1.976e-11	19965
20	33923566	rs2425062	G	A	0.361332	0.998867	0.00476261	0.000696934	8.27752e-12	19965
20	33924112	rs981819	T	C	0.36179	0.997158	0.00475037	0.0006976	9.78772e-12	19965
20	33924130	rs981818	A	C	0.361759	0.997094	0.00475649	0.000697368	9.06431e-12	19965
20	33924273	rs2425063	A	C	0.36121	0.99844	0.00476873	0.00069783	8.27752e-12	19965
20	33925094	rs2425064	C	T	0.361356	0.999043	0.00476873	0.000697525	8.10661e-12	19965
20	33925843	rs2378349	A	C	0.360957	0.998937	0.00480546	0.000697999	5.79385e-12	19965
20	33926103	rs2248393	G	C	0.359565	0.998676	0.00487892	0.000697463	2.64804e-12	19965
20	33926268	rs2425065	T	A	0.359853	0.999599	0.00486056	0.000697204	3.13574e-12	19965
20	33927006	rs2425066	C	A	0.359828	0.999394	0.00490341	0.000696833	1.96839e-12	19965
20	33931344	rs1540927	G	A	0.359707	0.999905	-0.00491565	0.000696682	1.71609e-12	19965
20	33933846	rs6142349	C	T	0.360179	0.999046	-0.00494626	0.000696904	1.27051e-12	19965
20	33934301	rs6088799	C	T	0.360101	0.999058	-0.00489729	0.000696953	2.11455e-12	19965
20	33934437	rs6088800	A	T	0.359718	0.999657	-0.00490953	0.000696776	1.84049e-12	19965
20	33936338	rs6142351	A	G	0.360214	0.998164	-0.00487892	0.000697349	2.62642e-12	19965
20	33937704	rs56306402	A	G	0.359741	0.999921	-0.00488504	0.000697287	2.45608e-12	19965
20	33939973	rs941664	C	G	0.290765	0.999449	-0.00487892	0.000735887	3.35716e-11	19965
20	33942263	rs6088802	G	A	0.359709	0.999947	-0.00486056	0.000696758	3.03783e-12	19965
20	33942685	rs6142353	A	G	0.359731	0.999889	-0.00486056	0.000697385	3.17642e-12	19965
20	33943281	rs941665	T	C	0.290817	0.999445	-0.00486668	0.000735407	3.64908e-11	19965
20	33947285	rs4911491	G	C	0.359699	0.999969	-0.00486056	0.000697437	3.18808e-12	19965
20	33947730	rs735531	C	T	0.359685	0.999839	-0.00485444	0.000697519	3.41292e-12	19965
20	33948919	rs6087698	G	A	0.359675	0.999936	-0.00486056	0.000697488	3.19976e-12	19965
20	33949282	rs6141546	C	T	0.359675	0.999936	-0.00486056	0.000697488	3.19976e-12	19965
20	33951799	rs4911492	A	G	0.360028	0.999161	-0.00484831	0.000697445	3.61317e-12	19965
20	33952620	rs4911178	A	G	0.359699	0.999956	-0.00485444	0.000697169	3.32936e-12	19965
20	33954913	rs60696658	A	C	0.371153	0.893752	-0.00481771	0.000734231	5.32455e-11	19965
20	33956004	rs745931	T	A	0.359608	0.99995	-0.00490341	0.000696596	1.9349e-12	19965
20	33958127	rs1570003	G	C	0.290826	0.9993	-0.00488504	0.000736139	3.22233e-11	19965
20	33958253	rs1570004	T	A	0.35955	0.999879	-0.00489729	0.000697017	2.12445e-12	19965
20	33959315	rs62211529	C	T	0.359672	0.999878	-0.00484219	0.000696779	3.66859e-12	19965
20	33960308	rs6142358	T	C	0.359652	0.999917	-0.00485444	0.00069684	3.25253e-12	19965
20	33960450	rs6142359	C	T	0.359658	0.999907	-0.00485444	0.000696789	3.24077e-12	19965
20	33960486	rs6142360	C	T	0.359848	0.999489	-0.00484219	0.000697063	3.743e-12	19965
20	33960799	rs4911493	G	A	0.359792	0.999576	-0.00486056	0.000697021	3.09527e-12	19965
20	33961845	rs1540928	A	C	0.359703	0.999689	-0.00486056	0.000696678	3.02068e-12	19965
20	33966260	rs6142363	C	T	0.359658	0.999944	-0.00486056	0.000697021	3.09527e-12	19965
20	33966325	rs6142364	T	C	0.359698	0.999912	-0.00485444	0.000697394	3.38298e-12	19965
20	33967523	rs6088809	C	T	0.359651	0.999995	-0.00486056	0.000696652	3.01498e-12	19965
20	33968067	rs725908	C	T	0.359848	0.999582	-0.00484831	0.000697348	3.58866e-12	19965
20	33969530	rs1406947	T	C	0.377926	0.988401	-0.00446265	0.000692961	1.19493e-10	19965
20	33970462	rs2378353	G	A	0.293885	0.998838	-0.00475037	0.000733872	9.60648e-11	19965
20	33970527	rs6142367	G	A	0.359738	0.999785	-0.00486056	0.000697152	3.12416e-12	19965
20	33971085	rs6141548	G	A	0.35965	1	-0.00486056	0.000696678	3.02068e-12	19965
20	33971914	rs4911494	T	C	0.359668	0.999881	-0.0048728	0.00069732	2.79029e-12	19965
20	33972053	rs4911496	T	C	0.359707	0.999852	-0.00485444	0.000696763	3.2349e-12	19965
20	33972899	rs4911179	C	A	0.360068	0.99893	-0.00484831	0.000697588	3.65008e-12	19965
20	33972948	rs4911180	A	G	0.356913	0.998214	-0.00472588	0.000698908	1.36278e-11	19965
20	33973315	rs6142369	G	T	0.359698	0.999862	-0.00485444	0.00069684	3.25253e-12	19965
20	33973378	rs6142370	A	G	0.359668	0.999881	-0.00486668	0.000697343	2.97515e-12	19965
20	33974051	rs6141549	C	T	0.359668	0.999881	-0.0048728	0.000697292	2.78476e-12	19965
20	33974163	rs6088812	A	T	0.359675	0.999855	-0.00486668	0.000697181	2.94118e-12	19965
20	33975181	rs6088813	A	C	0.359724	0.999855	-0.00486668	0.000696883	2.87932e-12	19965
20	33976474	rs6088815	C	G	0.359623	0.99985	-0.00490953	0.000697432	1.93013e-12	19965
20	33976823	rs6141550	T	C	0.359729	0.999836	-0.00486056	0.000697333	3.16477e-12	19965
20	33977349	rs4353719	A	G	0.359723	0.999801	-0.00486056	0.000696705	3.02639e-12	19965
20	33980860	rs1210224	C	T	0.290856	0.999461	-0.00488504	0.000735836	3.16313e-11	19965
20	33982435	rs6088816	A	G	0.359737	0.99984	-0.00486668	0.000696938	2.89053e-12	19965
20	33982846	rs1204656	A	G	0.290766	0.999471	-0.00489117	0.000735907	3.0026e-11	19965
20	33983314	rs6142373	A	T	0.359703	0.99966	-0.00488504	0.000696988	2.40379e-12	19965
20	33983485	rs6579234	G	A	0.359622	0.999886	-0.00492177	0.00069711	1.66194e-12	19965
20	33984976	rs6088817	C	T	0.359729	0.999812	-0.00486056	0.000696678	3.02068e-12	19965
20	33985057	rs6088818	G	A	0.359546	0.999789	-0.0049279	0.000696801	1.52531e-12	19965
20	33985568	rs6142374	T	C	0.359738	0.999837	-0.00486056	0.000697462	3.19392e-12	19965
20	33986271	rs1886691	C	T	0.359728	0.999817	-0.00486056	0.000697021	3.09527e-12	19965
20	33986549	rs1886692	T	C	0.355914	0.99379	-0.00497075	0.000701119	1.34373e-12	19965
20	33987298	rs6088820	C	T	0.359621	0.999873	-0.00491565	0.000697222	1.78477e-12	19965
20	33987576	rs6088821	A	G	0.359732	0.999811	-0.00486056	0.000697488	3.19976e-12	19965
20	33987818	rs62210587	A	T	0.359732	0.999802	-0.00486056	0.000697462	3.19392e-12	19965
20	33992761	rs6142376	A	T	0.359757	0.99986	-0.00485444	0.000697018	3.29381e-12	19965
20	33994265	rs6088823	T	G	0.359788	0.999819	-0.00487892	0.000696621	2.49294e-12	19965
20	33995780	rs6142377	G	A	0.359789	0.999317	-0.0049279	0.00069711	1.56012e-12	19965
20	33995945	rs6087702	A	T	0.359793	0.999377	-0.00489117	0.000696814	2.22946e-12	19965
20	33995972	rs6088825	T	C	0.359899	0.999357	-0.00483607	0.000697107	3.99539e-12	19965
20	33996433	rs6087703	C	T	0.359752	0.999862	-0.00486056	0.0006971	3.11259e-12	19965
20	33997291	rs6142378	A	T	0.360194	0.99941	-0.00486668	0.000697423	2.99219e-12	19965
20	33997734	rs62210591	A	G	0.360071	0.99941	-0.00488504	0.000697198	2.44034e-12	19965
20	33998486	rs6088826	T	C	0.291013	0.99838	0.00487892	0.000736399	3.46357e-11	19965
20	33999267	rs6142379	G	A	0.360211	0.9994	-0.00489117	0.00069672	2.21433e-12	19965
20	34001058	rs6087704	T	C	0.359802	0.99999	-0.00486056	0.000696784	3.04356e-12	19965
20	34001250	rs6087705	A	G	0.359689	0.981981	-0.00503196	0.000702939	8.15842e-13	19965
20	34001541	rs6142380	C	G	0.359778	0.981905	-0.00498911	0.000703752	1.34785e-12	19965
20	34001915	rs6088830	T	C	0.359665	0.981555	-0.00493402	0.000703328	2.29549e-12	19965
20	34003740	rs6088831	C	T	0.292489	0.979384	0.0049585	0.00074151	2.27736e-11	19965
20	34004767	rs62210593	T	C	0.392052	0.967804	-0.00434022	0.000696968	4.74566e-10	19965
20	34005214	rs6060401	T	C	0.358715	0.979929	-0.00503196	0.000704183	8.94637e-13	19965
20	34005240	rs6060402	C	T	0.358479	0.980074	-0.00514827	0.000704887	2.79989e-13	19965
20	34006176	rs6088832	T	C	0.29607	0.977212	0.00475649	0.000739814	1.28186e-10	19965
20	34006315	rs6087706	T	C	0.293445	0.976788	0.00477485	0.000741879	1.22533e-10	19965
20	34006436	rs6087707	C	T	0.293413	0.97684	0.0047871	0.000742328	1.12765e-10	19965
20	34006970	rs6141551	C	T	0.361882	0.979682	-0.00496462	0.000703216	1.66642e-12	19965
20	34007663	rs6088833	A	T	0.295618	0.977354	0.00468303	0.000741496	2.69029e-10	19965
20	34008137	rs7262358	T	C	0.361934	0.979765	-0.00499523	0.000703847	1.27453e-12	19965
20	34008162	rs11699308	C	T	0.292946	0.976844	0.00489117	0.000742137	4.37906e-11	19965
20	34008623	rs6142381	A	G	0.362614	0.978432	-0.00497687	0.000703251	1.4737e-12	19965
20	34011048	rs224322	A	G	0.294167	0.975728	-0.00460345	0.000742052	5.5159e-10	19965
20	34013252	rs8123889	A	G	0.287239	0.972226	0.00465854	0.000750609	5.42288e-10	19965
20	34014192	rs7263431	A	G	0.289933	0.973174	0.00449938	0.000748605	1.85115e-09	19965
20	34016207	rs6088836	A	G	0.286499	0.971133	0.00460957	0.00075216	8.87437e-10	19965
20	34016249	rs6088837	A	G	0.285755	0.971079	0.00457896	0.000752134	1.14359e-09	19965
20	34017944	rs6087709	G	C	0.287754	0.972551	0.00473813	0.00075022	2.69029e-10	19965
20	34019579	rs224329	T	C	0.353935	0.975794	0.00508094	0.000708809	7.59505e-13	19965
20	34022387	rs224331	C	A	0.338802	0.972477	0.00467079	0.000718877	8.17541e-11	19965
20	34023962	rs224333	A	G	0.352396	0.96913	0.00501972	0.000712091	1.79863e-12	19965
20	34025756	rs143384	G	A	0.392152	0.951657	0.00510542	0.000701221	3.31932e-13	19965
20	34025983	rs143383	G	A	0.354143	0.964722	0.00496462	0.000712631	3.24665e-12	19965
20	34029882	rs6120946	T	A	0.218816	0.936745	0.00471364	0.000838276	1.87655e-08	19965
20	34030425	rs34414056	T	C	0.21787	0.936814	0.00491565	0.000839877	4.83293e-09	19965
20	34030606	rs34298551	A	G	0.213855	0.933196	0.00506869	0.000847338	2.20544e-09	19965
