# Supplementary material for: Exploration of haplotype research consortium imputation for genome-wide association studies in 20,032 Generation Scotland participants
Source: Genome Med. 2017 Mar 7;9:23. doi: 10.1186/s13073-017-0414-4 (PMC5339960; doi:10.1186/s13073-017-0414-4)
Supplement: Additional file 11: — GS_HRC_imputed_Total_cholesterol_significant_SNPS. (XLSX 92 kb) [file 13073_2017_414_MOESM11_ESM.xlsx]

## Sheet: Total_cholesterol
Chr	Pos	rsID	effectAlleleB	otherAlleleA	Minor_Allele_Frequency	Imputation_Quality	Beta	SEBeta	P	N
1	55505647	rs11591147	T	G	0.0169066	0.977542	-0.360906	0.0424384	1.82797e-17	19259
1	62901243	rs626787	G	C	0.361318	0.997147	-0.0705265	0.0113148	4.57161e-10	19259
1	62901807	rs631106	A	C	0.360773	0.996907	-0.0703393	0.0113191	5.15808e-10	19259
1	62903359	rs9436221	C	T	0.349646	0.98082	-0.0691679	0.011473	1.65225e-09	19259
1	62903363	rs9436222	G	C	0.351596	0.980873	-0.0686484	0.011466	2.13565e-09	19259
1	62903547	rs9436223	T	C	0.361645	0.998682	-0.0704235	0.0113042	4.66858e-10	19259
1	62904295	rs12029068	T	C	0.361513	0.998714	-0.0707339	0.011298	3.83136e-10	19259
1	62904575	rs9436661	G	T	0.361549	0.998721	-0.0706419	0.0112985	4.04415e-10	19259
1	62904936	rs11588261	A	G	0.361735	0.999132	-0.0708759	0.0112948	3.49476e-10	19259
1	62905893	rs10493322	T	C	0.359814	0.999914	-0.070826	0.0113085	3.77493e-10	19259
1	62906489	rs638714	T	G	0.351197	0.99057	-0.0702566	0.0114183	7.60319e-10	19259
1	62906537	rs638305	T	G	0.36152	0.999472	-0.0701568	0.0113031	5.40563e-10	19259
1	62906728	rs637723	T	C	0.36152	0.999472	-0.070163	0.0113041	5.40563e-10	19259
1	62907595	rs656297	G	A	0.36155	0.99947	-0.0701318	0.0113017	5.45535e-10	19259
1	62908235	rs642845	C	T	0.36155	0.999362	-0.069954	0.0112983	5.95645e-10	19259
1	62908538	rs641540	G	A	0.36152	0.999472	-0.0702738	0.011303	5.05957e-10	19259
1	62911341	rs598253	C	T	0.361359	0.999433	-0.0698027	0.0112996	6.51538e-10	19259
1	62911751	rs11207969	G	A	0.361293	0.999548	-0.0703377	0.0113049	4.91237e-10	19259
1	62912120	rs659656	G	C	0.361472	0.999364	-0.0699291	0.0113015	6.10811e-10	19259
1	62912919	rs10158897	T	C	0.359803	0.999964	-0.071386	0.0113102	2.76072e-10	19259
1	62914978	rs783291	A	G	0.361356	0.999975	-0.0696592	0.0112984	7.03011e-10	19259
1	62915473	rs11207970	T	C	0.359964	0.999853	-0.07179	0.0113079	2.1721e-10	19259
1	62916796	rs583609	C	T	0.361549	0.999742	-0.0692942	0.0112963	8.55558e-10	19259
1	62917796	rs597470	G	T	0.361726	0.999879	-0.0693332	0.0112952	8.34243e-10	19259
1	62917857	rs597078	A	G	0.361689	0.99975	-0.0692568	0.0112956	8.71598e-10	19259
1	62917865	rs597076	A	T	0.361661	0.999761	-0.0691414	0.0112943	9.25399e-10	19259
1	62918864	rs630144	G	A	0.361713	0.999833	-0.0691913	0.0112938	8.98436e-10	19259
1	62920008	rs636523	G	A	0.360277	0.999964	-0.0704797	0.0113102	4.62005e-10	19259
1	62920029	rs636497	G	A	0.361698	0.999895	-0.0692225	0.0112936	8.82318e-10	19259
1	62920388	rs624660	A	C	0.361691	0.999911	-0.069185	0.0112945	9.03819e-10	19259
1	62921422	rs634341	C	T	0.361698	0.999895	-0.0692069	0.0112946	8.93058e-10	19259
1	62921586	rs3913007	C	T	0.359904	0.999196	-0.0711754	0.0113098	3.1084e-10	19259
1	62922660	rs4350231	A	G	0.361796	0.998759	-0.0714593	0.0112908	2.46804e-10	19259
1	62923858	rs12023489	A	G	0.361328	0.999045	-0.0700944	0.011306	5.65496e-10	19259
1	62923863	rs12037659	T	C	0.359985	0.999088	-0.0713766	0.0113114	2.78757e-10	19259
1	62924448	rs9988450	T	C	0.361373	0.999079	-0.0699104	0.0113032	6.20954e-10	19259
1	62926057	rs1305520	T	A	0.363462	0.998526	0.0693083	0.0112836	8.13013e-10	19259
1	62926371	rs7547965	G	A	0.362983	0.998586	-0.0697996	0.0112899	6.31123e-10	19259
1	62927797	rs1167996	G	T	0.361507	0.998901	0.0699291	0.0113038	6.15879e-10	19259
1	62928549	rs998403	A	G	0.35997	0.998952	-0.0711832	0.0113147	3.14945e-10	19259
1	62929892	rs1177541	A	G	0.363421	0.998637	0.0702863	0.0112909	4.81462e-10	19259
1	62930224	rs11207972	A	G	0.363376	0.998637	0.0696467	0.0112855	6.77198e-10	19259
1	62931632	rs1167998	A	C	0.36338	0.998605	0.0697528	0.0112847	6.36217e-10	19259
1	62933758	rs1168001	A	G	0.363366	0.998627	0.0697497	0.0112842	6.36217e-10	19259
1	62934308	rs1168002	G	A	0.363402	0.998622	0.0699462	0.0112896	5.8054e-10	19259
1	62934846	rs1168003	A	G	0.363374	0.998637	0.0698932	0.0112884	5.95645e-10	19259
1	62936912	rs1007205	C	T	0.361686	0.99876	0.0693987	0.011304	8.28927e-10	19259
1	62939466	rs10889330	C	G	0.362964	0.99861	-0.0706092	0.01129	3.99671e-10	19259
1	62940097	rs1979722	A	G	0.359756	0.998885	-0.0715373	0.0113147	2.57387e-10	19259
1	62943007	rs10889331	T	G	0.36336	0.998511	0.0701802	0.0112935	5.15808e-10	19259
1	62943954	rs1168009	A	G	0.363382	0.998816	0.0698199	0.0112862	6.15879e-10	19259
1	62943979	rs1168010	A	G	0.363375	0.998816	0.0697528	0.0112847	6.36217e-10	19259
1	62945418	rs1183260	G	A	0.361603	0.999022	0.0697528	0.0113049	6.82348e-10	19259
1	62945631	rs6587976	T	C	0.361101	0.99903	-0.0703331	0.0113153	5.10878e-10	19259
1	62949034	rs1305521	G	A	0.361561	0.999036	0.0699852	0.0113105	6.10811e-10	19259
1	62949960	rs11207974	C	T	0.361095	0.999075	-0.0703299	0.0113148	5.10878e-10	19259
1	62950858	rs10889332	T	C	0.36103	0.998348	-0.0703736	0.0113163	5.01043e-10	19259
1	62954971	rs2489835	C	T	0.361727	0.99897	0.0703861	0.0113069	4.81462e-10	19259
1	62955862	rs1690761	T	C	0.36147	0.998243	0.0705811	0.0113081	4.3306e-10	19259
1	62957030	rs10889333	A	G	0.360118	0.99802	-0.071882	0.0113164	2.12479e-10	19259
1	62957199	rs10889334	G	C	0.360014	0.998112	-0.0714437	0.0113171	2.73837e-10	19259
1	62957758	rs10789112	C	T	0.360222	0.998589	-0.0711707	0.0113119	3.14032e-10	19259
1	62960101	rs10889335	G	A	0.362293	0.992853	-0.0687374	0.0113191	1.25796e-09	19259
1	62960250	rs1168041	C	T	0.357948	0.955721	0.0661309	0.0115703	1.09325e-08	19259
1	62960575	rs1168040	C	T	0.346658	0.980418	0.0645617	0.0114895	1.91844e-08	19259
1	62962734	rs1168036	G	A	0.361231	0.99953	0.0681774	0.0112966	1.58735e-09	19259
1	62963737	rs1002687	A	G	0.36331	0.99901	0.0678015	0.0112775	1.83124e-09	19259
1	62963914	rs1168034	C	G	0.363359	0.998925	0.0679372	0.0112774	1.69969e-09	19259
1	62967747	rs1168032	G	A	0.363168	0.999871	0.0679777	0.0112712	1.6286e-09	19259
1	62967987	rs1168031	T	C	0.363078	0.99975	0.0678155	0.0112748	1.80121e-09	19259
1	62968491	rs1168030	T	C	0.363191	0.999796	0.0680401	0.0112727	1.58147e-09	19259
1	62969402	rs1168029	A	G	0.363195	0.999861	0.0681587	0.0112728	1.48205e-09	19259
1	62969431	rs1168028	A	G	0.363168	0.999871	0.0680401	0.0112727	1.58147e-09	19259
1	62970184	rs1168027	C	T	0.361222	0.999729	0.0682912	0.0112935	1.47624e-09	19259
1	62970996	rs1168026	C	T	0.363168	0.999871	0.0680339	0.0112717	1.58147e-09	19259
1	62973795	rs1184865	G	A	0.363195	0.999861	0.068129	0.0112726	1.50536e-09	19259
1	62974150	rs1168042	T	A	0.361197	0.999729	0.0684129	0.0112954	1.38943e-09	19259
1	62976751	rs11207976	A	G	0.36113	0.999775	-0.0684254	0.0112962	1.38367e-09	19259
1	62977307	rs11207977	T	C	0.359613	0.999542	-0.0697731	0.0113082	6.82348e-10	19259
1	62977419	rs1781212	A	G	0.361241	0.999813	0.0682086	0.0112938	1.54627e-09	19259
1	62977558	rs1168044	C	A	0.361332	0.999773	0.068338	0.0112929	1.43562e-09	19259
1	62980161	rs1690755	G	A	0.363173	0.999974	0.0679777	0.0112723	1.63451e-09	19259
1	62980410	rs10889336	C	T	0.361638	0.999933	-0.0694424	0.0112859	7.60319e-10	19259
1	62980607	rs10889337	A	G	0.362975	0.999743	-0.0681789	0.0112761	1.48205e-09	19259
1	62981440	rs12090886	A	G	0.36321	0.999705	0.0679403	0.0112726	1.67001e-09	19259
1	62982891	rs1168045	T	C	0.361277	0.999969	0.0682179	0.0112931	1.53456e-09	19259
1	62982994	rs11207979	A	G	0.36119	0.999525	-0.0684332	0.0112975	1.38367e-09	19259
1	62983693	rs1168046	C	A	0.361273	0.999995	0.0682164	0.0112928	1.53456e-09	19259
1	62983751	rs1168047	T	C	0.361271	0.999995	0.0682164	0.0112928	1.53456e-09	19259
1	62984897	rs10889338	T	C	0.359738	0.999945	-0.0697232	0.0113066	6.97836e-10	19259
1	62986955	rs1168050	T	C	0.361269	0.999981	0.068193	0.0112935	1.55799e-09	19259
1	62987289	rs1690766	C	T	0.361297	0.999979	0.0683458	0.0112929	1.42984e-09	19259
1	62988972	rs1781195	C	T	0.361264	0.999975	0.0682008	0.0112937	1.55213e-09	19259
1	62989807	rs1627591	T	C	0.361271	0.999995	0.0682164	0.0112928	1.53456e-09	19259
1	62991369	rs11577840	C	T	0.361301	0.999985	0.0683443	0.0112939	1.43562e-09	19259
1	62991905	rs12062275	C	T	0.361271	0.999995	0.0682164	0.0112928	1.53456e-09	19259
1	62992749	rs11207980	C	T	0.359734	0.999949	-0.0697279	0.0113074	6.97836e-10	19259
1	62993620	rs12403207	C	T	0.361296	0.999985	0.0683505	0.0112937	1.42984e-09	19259
1	62996046	rs1168015	G	C	0.36111	0.999815	0.0680713	0.0112933	1.66409e-09	19259
1	62996838	rs1168013	G	C	0.361271	0.999995	0.0682164	0.0112928	1.53456e-09	19259
1	62999595	rs4915840	G	C	0.361268	0.999986	0.0682086	0.0112938	1.54627e-09	19259
1	62999675	rs7534572	G	C	0.361296	0.999976	0.0683271	0.0112935	1.44721e-09	19259
1	63001120	rs1168018	C	A	0.361237	0.999903	0.0681618	0.0112951	1.59323e-09	19259
1	63002551	rs1168017	G	A	0.361273	0.999966	0.0682086	0.0112938	1.54627e-09	19259
1	63005950	rs7548877	C	T	0.361268	0.999986	0.0682086	0.0112938	1.54627e-09	19259
1	63006087	rs11207981	A	C	0.361296	0.999976	0.0683271	0.0112935	1.44721e-09	19259
1	63006595	rs1168023	T	A	0.361268	0.999986	0.0682086	0.0112938	1.54627e-09	19259
1	63006842	rs1781221	C	A	0.418505	0.895657	0.0665161	0.0116275	1.06153e-08	19259
1	63007182	rs11207982	T	C	0.359878	0.999986	-0.0699665	0.0113051	6.05749e-10	19259
1	63007228	rs1184547	A	G	0.361276	0.999986	0.068221	0.0112924	1.52871e-09	19259
1	63007721	rs1168022	T	A	0.361046	0.999577	0.0690571	0.0112941	9.68797e-10	19259
1	63009900	rs1168021	G	A	0.361279	0.999909	0.068299	0.0112936	1.47043e-09	19259
1	63009956	rs1168020	T	C	0.361252	0.999919	0.0681727	0.0112935	1.5756e-09	19259
1	63010110	rs1179765	C	G	0.361242	0.999877	0.0682242	0.0112941	1.53456e-09	19259
1	63010871	rs12074528	C	T	0.361358	0.999521	0.0683521	0.011294	1.42984e-09	19259
1	63012056	rs10889339	G	A	0.361674	0.99868	0.0684004	0.0112971	1.40672e-09	19259
1	63012071	rs10889340	C	A	0.36164	0.998706	0.0683739	0.0112964	1.42405e-09	19259
1	63012107	rs11207983	T	C	0.36164	0.998706	0.0683739	0.0112964	1.42405e-09	19259
1	63013134	rs2029763	G	A	0.359683	0.999832	-0.0696545	0.0113082	7.28973e-10	19259
1	63013396	rs11207984	T	C	0.361243	0.999943	0.0679918	0.0112917	1.72945e-09	19259
1	63013786	rs11207985	G	A	0.361225	0.999877	0.0681789	0.0112934	1.56972e-09	19259
1	63015199	rs10789113	T	A	0.359822	0.999876	-0.0698729	0.0113041	6.36217e-10	19259
1	63018170	rs11207986	C	T	0.361251	0.999872	0.0681633	0.0112942	1.58735e-09	19259
1	63019919	rs7519785	A	G	0.361266	0.999976	0.0682772	0.0112924	1.48205e-09	19259
1	63020816	rs10159255	A	C	0.359853	0.999985	-0.0698495	0.0113026	6.41317e-10	19259
1	63025942	rs2131925	T	G	0.361238	0.999828	0.0683131	0.0112948	1.46462e-09	19259
1	63026011	rs2131926	T	C	0.361288	0.999954	0.0682928	0.0112926	1.47043e-09	19259
1	63026429	rs10889343	G	T	0.361277	0.999981	0.0682351	0.0112936	1.52287e-09	19259
1	63027024	rs4329540	T	C	0.361307	0.999964	0.0681103	0.0112943	1.63451e-09	19259
1	63029433	rs4915621	G	A	0.361284	0.999901	0.068154	0.0112938	1.59323e-09	19259
1	63031616	rs6693353	C	A	0.361301	0.999906	0.0680229	0.0112927	1.70564e-09	19259
1	63033941	rs10889344	C	T	0.361278	0.999934	0.0681821	0.011294	1.56972e-09	19259
1	63034363	rs7555577	C	A	0.353652	0.994582	0.0702956	0.0113725	6.36217e-10	19259
1	63036129	rs113216470	A	G	0.361035	0.999932	-0.0683458	0.0112966	1.44721e-09	19259
1	63036807	rs76246566	A	G	0.361245	0.999932	0.0680978	0.0112933	1.64042e-09	19259
1	63037837	rs12116574	T	C	0.359977	0.999723	-0.0688996	0.0113075	1.10635e-09	19259
1	63039533	rs6696502	T	C	0.361298	0.999995	0.0681134	0.0112937	1.6286e-09	19259
1	63040728	rs12038768	T	G	0.360019	0.999765	-0.0692115	0.0113075	9.30807e-10	19259
1	63041086	rs11207990	C	T	0.361298	0.999995	0.0681212	0.0112939	1.6227e-09	19259
1	63041800	rs11207992	G	T	0.360051	0.999765	-0.0688278	0.011306	1.14536e-09	19259
1	63042126	rs1472257	G	A	0.361298	0.999995	0.0681212	0.0112939	1.6227e-09	19259
1	63042738	rs10789116	G	A	0.360054	0.999765	-0.0688575	0.0113065	1.12861e-09	19259
1	63045506	rs1748201	C	A	0.361271	0.999995	0.0682491	0.0112924	1.50536e-09	19259
1	63046039	rs1748200	C	T	0.361271	0.999995	0.0682522	0.011293	1.50536e-09	19259
1	63046578	rs1629122	A	C	0.361252	0.999909	0.0682944	0.0112929	1.47043e-09	19259
1	63048277	rs35194512	C	A	0.360139	0.996947	-0.0691055	0.0113229	1.03997e-09	19259
1	63049551	rs11207995	C	A	0.35991	0.999793	-0.0692193	0.0113071	9.25399e-10	19259
1	63049593	rs1748195	G	C	0.361293	0.999969	-0.0682522	0.011293	1.50536e-09	19259
1	63049819	rs12042319	A	G	0.360068	0.999651	-0.0693847	0.0113073	8.4489e-10	19259
1	63050598	rs3850634	G	T	0.360109	0.999381	-0.0688029	0.0113063	1.16214e-09	19259
1	63055470	rs11207996	A	G	0.359955	0.999767	-0.0691102	0.011306	9.79694e-10	19259
1	63056112	rs1748197	A	G	0.361303	0.999773	-0.0683053	0.0112935	1.46462e-09	19259
1	63056670	rs2366636	A	G	0.361304	0.999777	-0.0683817	0.011294	1.40672e-09	19259
1	63057136	rs1748199	C	T	0.361297	0.999758	-0.0683848	0.0112945	1.40672e-09	19259
1	63060311	rs6690733	C	A	0.361442	0.999283	-0.0686048	0.0112973	1.25796e-09	19259
1	63061906	rs11207997	T	C	0.360785	0.999742	-0.0681399	0.0112981	1.6286e-09	19259
1	63072265	rs10789117	C	A	0.361193	0.999658	-0.068441	0.0112975	1.37792e-09	19259
1	63073975	rs6675401	T	C	0.360772	0.999925	-0.0679106	0.0113036	1.87944e-09	19259
1	63074442	rs6678483	A	C	0.360772	0.999925	-0.0679262	0.0113032	1.86134e-09	19259
1	63075826	rs10889347	A	G	0.36077	0.99993	-0.0679418	0.0113038	1.84929e-09	19259
1	63078222	rs10889348	T	A	0.360393	0.996376	-0.0683786	0.0113254	1.56385e-09	19259
1	63081919	rs10889349	G	A	0.360785	0.999944	-0.0679325	0.0113033	1.85532e-09	19259
1	63084030	rs61471917	A	G	0.360815	0.999939	-0.0678826	0.0113038	1.90967e-09	19259
1	63085266	rs10889350	T	C	0.360825	0.999926	-0.0678654	0.0113028	1.92179e-09	19259
1	63085997	rs12239736	A	T	0.352174	0.983459	-0.0716761	0.0114565	3.9399e-10	19259
1	63086001	rs12239737	A	T	0.346844	0.972583	-0.0688231	0.0115654	2.66876e-09	19259
1	63090858	rs6587980	T	C	0.360543	0.999591	-0.0680885	0.0113057	1.71754e-09	19259
1	63093617	rs10157265	T	C	0.360859	0.999613	-0.0679184	0.0113049	1.87944e-09	19259
1	63094207	rs11485618	G	A	0.359394	0.9995	-0.0687841	0.0113145	1.20709e-09	19259
1	63094692	rs10789118	G	A	0.359437	0.999448	-0.068923	0.0113158	1.12304e-09	19259
1	63095711	rs7520810	T	C	0.360853	0.999537	-0.0678467	0.0113054	1.9582e-09	19259
1	63096781	rs12025800	G	C	0.360876	0.999606	-0.0679044	0.0113045	1.89153e-09	19259
1	63098235	rs10789119	A	G	0.35938	0.999299	-0.0689838	0.0113138	1.07861e-09	19259
1	63098641	rs11207999	C	A	0.360879	0.999596	-0.0679543	0.0113049	1.84327e-09	19259
1	63099023	rs10889352	C	T	0.359309	0.999622	-0.0692178	0.0113153	9.52486e-10	19259
1	63099577	rs2366638	A	G	0.360873	0.999581	-0.0679918	0.0113051	1.80721e-09	19259
1	63101123	rs10789120	A	G	0.359291	0.999556	-0.0691585	0.0113156	9.8515e-10	19259
1	63103217	rs1570694	G	A	0.35948	0.999636	-0.0694143	0.011314	8.50221e-10	19259
1	63105253	rs6657050	G	A	0.360865	0.999552	-0.0678966	0.0113042	1.89757e-09	19259
1	63105538	rs12047226	C	T	0.35935	0.999617	-0.069146	0.0113152	9.90611e-10	19259
1	63106767	rs7539035	A	C	0.360879	0.999586	-0.0678779	0.0113049	1.92179e-09	19259
1	63107526	rs995000	T	C	0.359363	0.99953	-0.0693129	0.0113119	8.93058e-10	19259
1	63108374	rs11208000	G	A	0.360859	0.999529	-0.0679106	0.0113045	1.88548e-09	19259
1	63111069	rs993013	T	G	0.361503	0.999157	0.0682632	0.0112971	1.51703e-09	19259
1	63112320	rs1168085	G	C	0.360861	0.999537	0.0679028	0.0113052	1.89757e-09	19259
1	63112389	rs1168086	G	A	0.360889	0.999511	0.0678436	0.0113049	1.9582e-09	19259
1	63113511	rs746735	A	C	0.36086	0.999576	0.0678685	0.0113043	1.92785e-09	19259
1	63113719	rs1168089	C	T	0.360815	0.999386	0.0679106	0.0113065	1.89757e-09	19259
1	63118196	rs10889353	C	A	0.360036	0.999119	-0.0699353	0.0113048	6.15879e-10	19259
1	63120371	rs1168097	T	C	0.361493	0.999109	0.0683802	0.0112974	1.42405e-09	19259
1	63121294	rs1168098	A	G	0.361248	0.999119	0.0683318	0.0113002	1.47624e-09	19259
1	63122859	rs1168099	A	C	0.361484	0.998812	0.0680713	0.0113039	1.7235e-09	19259
1	63124465	rs4495740	G	T	0.360793	0.997396	-0.0687748	0.0113143	1.21272e-09	19259
1	63127705	rs1168102	T	C	0.361422	0.999085	0.0684176	0.0112987	1.40095e-09	19259
1	63128081	rs1168103	T	C	0.36116	0.999064	0.0682959	0.0113037	1.52287e-09	19259
1	63128325	rs1168104	G	A	0.36124	0.99909	0.0683755	0.0113015	1.44721e-09	19259
1	63129082	rs10889354	C	T	0.360154	0.999142	-0.0701428	0.0113061	5.50515e-10	19259
1	63130431	rs11208001	T	C	0.361135	0.999011	-0.0682975	0.0113004	1.50536e-09	19259
1	63130991	rs2479464	A	G	0.361614	0.998991	0.0683178	0.0112919	1.44721e-09	19259
1	63133930	rs4587594	A	G	0.360091	0.999215	-0.0694986	0.0113089	7.97147e-10	19259
1	63139730	rs1168124	T	C	0.359098	0.999089	0.0689277	0.0113121	1.10635e-09	19259
1	63145439	rs11208004	A	G	0.356998	0.998443	-0.069706	0.0113407	7.91869e-10	19259
1	63147040	rs7531579	C	A	0.356794	0.998363	-0.0696701	0.0113426	8.13013e-10	19259
1	63155349	rs10889356	A	G	0.351099	0.999261	-0.0676377	0.0113873	2.85471e-09	19259
1	63156043	rs1168114	G	A	0.35314	0.999419	0.0666082	0.0113741	4.73809e-09	19259
1	63156098	rs1168113	C	T	0.35763	0.999796	0.0679902	0.011336	2.00081e-09	19259
1	63160282	rs10889357	T	C	0.351188	0.999784	-0.0679699	0.0113851	2.37168e-09	19259
1	63161173	rs1168107	T	A	0.357	0.999856	0.0678093	0.0113423	2.25318e-09	19259
1	63163073	rs12136083	C	T	0.351589	0.996433	-0.0678982	0.0114001	2.58604e-09	19259
1	63171063	rs6682423	T	C	0.358263	0.99647	0.0683646	0.0113537	1.72945e-09	19259
1	63171199	rs6666816	T	C	0.357614	0.996381	0.0683833	0.0113568	1.72945e-09	19259
1	63173284	rs880694	T	C	0.357644	0.996452	0.068416	0.011358	1.70564e-09	19259
1	63173918	rs10889360	T	C	0.3515	0.996156	-0.0678841	0.0114023	2.62417e-09	19259
1	63176083	rs11208007	T	A	0.351121	0.996219	-0.0685065	0.0114057	1.89757e-09	19259
1	63177365	rs4409689	T	C	0.358253	0.996475	0.0686812	0.0113544	1.45881e-09	19259
1	63177696	rs7518497	C	A	0.351725	0.99612	-0.0681992	0.0114015	2.20976e-09	19259
1	63179138	rs9787151	T	C	0.357977	0.996225	0.0685751	0.0113557	1.55213e-09	19259
1	63179212	rs9787156	A	G	0.357644	0.99606	0.068221	0.0113591	1.90362e-09	19259
1	63182135	rs6686331	T	C	0.359042	0.993952	0.0676798	0.0113588	2.54801e-09	19259
1	109776285	rs35271870	C	T	0.0939147	0.983564	-0.105312	0.0187415	1.91844e-08	19259
1	109800321	rs12746961	T	C	0.100952	0.985772	-0.0986535	0.0180667	4.74797e-08	19259
1	109800349	rs12731760	A	G	0.0994372	0.986266	-0.10197	0.018186	2.05803e-08	19259
1	109814880	rs4970834	T	C	0.196184	0.996867	-0.110215	0.0136506	6.80463e-16	19259
1	109815252	rs611917	G	A	0.326382	0.996415	-0.0772837	0.0114909	1.74848e-11	19259
1	109817192	rs7528419	G	A	0.228657	0.999482	-0.122937	0.0128706	1.2754e-21	19259
1	109817245	rs11102967	T	C	0.337765	0.99584	0.079884	0.011405	2.48237e-12	19259
1	109817590	rs12740374	T	G	0.228763	0.99968	-0.123531	0.0128712	8.19104e-22	19259
1	109817838	rs660240	C	T	0.222274	0.998918	0.118588	0.0130011	7.41772e-20	19259
1	109818306	rs629301	T	G	0.229249	0.999632	0.121906	0.0128522	2.41812e-21	19259
1	109818530	rs646776	T	C	0.228747	0.98699	0.122804	0.0129492	2.45831e-21	19259
1	109819296	rs3902354	A	C	0.338525	0.98665	0.0791914	0.0114444	4.52802e-12	19259
1	109820884	rs11577931	G	A	0.0987145	0.972945	-0.100355	0.0183946	4.87811e-08	19259
1	109821307	rs583104	T	G	0.234532	0.979912	0.118566	0.01287	3.18203e-20	19259
1	109821511	rs602633	G	T	0.225734	0.980049	0.115032	0.0130494	1.1959e-18	19259
1	109821797	rs4970836	A	G	0.232856	0.979934	0.118856	0.012912	3.41288e-20	19259
1	109822008	rs4970837	T	G	0.337708	0.982448	0.0795891	0.0114684	3.92459e-12	19259
1	109822143	rs1277930	A	G	0.232538	0.977828	0.118997	0.0129357	3.60924e-20	19259
1	109822166	rs599839	A	G	0.232769	0.977152	0.118462	0.0129362	5.31554e-20	19259
1	109827253	rs672569	G	A	0.163208	0.971763	0.0894286	0.0148774	1.84327e-09	19259
2	21221399	rs952275	G	T	0.462733	0.997849	0.0604858	0.0108069	2.18138e-08	19259
2	21232195	rs693	A	G	0.462634	0.998166	0.0602955	0.0108055	2.40437e-08	19259
2	21232804	rs1041968	A	G	0.461907	0.997934	0.05967	0.0108082	3.37445e-08	19259
2	21244000	rs10199768	T	G	0.461182	0.994849	0.0598354	0.0108997	4.02777e-08	19259
2	21259562	rs1469513	C	T	0.454797	0.999827	0.0612985	0.0109103	1.92712e-08	19259
2	21263639	rs531819	G	T	0.146454	0.988368	0.118616	0.01544	1.56121e-14	19259
2	21263900	rs1367117	A	G	0.341214	0.999083	0.0773336	0.0114681	1.54728e-11	19259
2	21265518	rs12714264	T	A	0.130828	0.991005	-0.112302	0.0161917	4.03957e-12	19259
2	21267210	rs1800481	G	A	0.146358	0.998122	0.1182	0.0153712	1.47514e-14	19259
2	21267461	rs934197	A	G	0.341385	0.999139	0.0788139	0.0114597	6.09089e-12	19259
2	21270554	rs585967	C	A	0.146242	0.999085	0.118548	0.0153815	1.28673e-14	19259
2	21271323	rs1713222	G	A	0.14622	0.992981	0.121524	0.0154224	3.2816e-15	19259
2	21271707	rs34722314	A	T	0.134531	0.984956	-0.122851	0.016021	1.74536e-14	19259
2	21272896	rs35913552	A	G	0.132121	0.990519	-0.11939	0.0161203	1.29967e-13	19259
2	21273490	rs7575840	T	G	0.350988	0.998929	0.0718648	0.0113408	2.34547e-10	19259
2	21274167	rs13011615	T	A	0.132624	0.992324	-0.118989	0.0160807	1.36703e-13	19259
2	21277922	rs6548010	G	A	0.350267	0.999361	0.0715076	0.0113388	2.85489e-10	19259
2	21277932	rs6548011	T	C	0.349915	0.998732	0.0713282	0.0113469	3.25475e-10	19259
2	21278773	rs934198	T	G	0.34947	0.999354	0.0708026	0.011356	4.52324e-10	19259
2	21281097	rs6726115	G	A	0.350412	0.999074	0.0712378	0.011338	3.3191e-10	19259
2	21281856	rs481069	A	G	0.13077	0.998849	0.121923	0.0161196	3.91938e-14	19259
2	21282015	rs1367115	T	C	0.3494	0.999323	0.0713173	0.0113491	3.30069e-10	19259
2	21282578	rs7566030	G	C	0.349516	0.999357	0.0713501	0.0113488	3.23639e-10	19259
2	21282902	rs7590135	A	G	0.34929	0.999268	0.0717822	0.0113516	2.55619e-10	19259
2	21285711	rs62122514	A	C	0.349485	0.999253	0.0715279	0.0113464	2.89991e-10	19259
2	21286057	rs515135	C	T	0.179161	0.999549	0.114007	0.0141794	8.96146e-16	19259
2	21288226	rs563290	A	G	0.179095	0.999879	0.113746	0.0141763	1.02602e-15	19259
2	21288321	rs562338	G	A	0.179203	0.999319	0.113756	0.0141788	1.03227e-15	19259
2	21289432	rs581411	A	G	0.179258	0.999206	0.113974	0.0141768	9.02267e-16	19259
2	21290067	rs580889	T	C	0.178844	0.999699	0.113441	0.0141962	1.33902e-15	19259
2	21291312	rs548145	C	T	0.178814	0.999702	0.1133	0.0141971	1.45715e-15	19259
2	21291529	rs668948	A	G	0.178705	0.999707	0.11342	0.014203	1.39789e-15	19259
2	21294039	rs4665492	C	A	0.349974	0.99818	0.070971	0.0113512	4.04415e-10	19259
2	21294975	rs541041	A	G	0.178383	0.995251	0.113809	0.0142443	1.35207e-15	19259
2	21295227	rs62122515	A	G	0.352937	0.997466	0.0706185	0.0113355	4.66858e-10	19259
2	21295439	rs62122516	T	A	0.35291	0.997432	0.0703128	0.0113361	5.55502e-10	19259
2	21295832	rs1367113	A	G	0.352914	0.997441	0.0704251	0.011341	5.30639e-10	19259
2	21296492	rs11693760	G	A	0.334607	0.997267	0.0667704	0.011476	5.946e-09	19259
2	21296546	rs11693775	G	A	0.334789	0.997356	0.0669779	0.0114765	5.34381e-09	19259
2	21297051	rs1897083	G	A	0.337676	0.997403	0.0666207	0.0114434	5.82332e-09	19259
2	21297149	rs478588	G	A	0.192763	0.99526	0.0993055	0.0138095	6.42658e-13	19259
2	21298384	rs56350433	A	T	0.338209	0.997307	0.0655568	0.0114417	1.00638e-08	19259
2	21298547	rs72782148	A	T	0.334719	0.997276	0.0668281	0.0114774	5.79452e-09	19259
2	21298811	rs62122517	A	G	0.337512	0.997304	0.0665614	0.0114484	6.09809e-09	19259
2	21299195	rs11673790	T	C	0.334547	0.997275	0.0671791	0.0114816	4.88494e-09	19259
2	21300770	rs1429974	A	C	0.337509	0.997318	0.06663	0.0114486	5.88822e-09	19259
2	21301641	rs6708168	A	T	0.337737	0.997401	0.066109	0.01145	7.75543e-09	19259
2	21302020	rs71435593	C	T	0.125688	0.991689	-0.116656	0.0164948	1.52427e-12	19259
2	21303043	rs2195598	T	C	0.337918	0.997426	0.0661137	0.0114509	7.75543e-09	19259
2	21303470	rs7567217	C	T	0.130828	0.994772	-0.120945	0.0161737	7.55234e-14	19259
2	21303616	rs568938	T	C	0.193812	0.994434	0.10026	0.0137899	3.57996e-13	19259
2	21305195	rs61539677	G	A	0.338374	0.997277	0.0655943	0.0114402	9.82885e-09	19259
2	21305685	rs17399144	G	A	0.33488	0.997373	0.0667158	0.0114804	6.19981e-09	19259
2	21305853	rs4665176	C	T	0.334873	0.997373	0.0668546	0.0114774	5.71542e-09	19259
2	21306974	rs6761300	G	A	0.334873	0.997373	0.066538	0.0114833	6.85984e-09	19259
2	21309122	rs28562532	T	C	0.130522	0.995181	-0.120764	0.0161728	8.19703e-14	19259
2	21309335	rs71435594	T	C	0.0789861	0.944077	-0.114433	0.0208239	3.9015e-08	19259
2	21309856	rs6756284	A	G	0.130272	0.99493	-0.121373	0.0161962	6.68602e-14	19259
2	21311691	rs754523	G	A	0.337876	0.997989	0.0665005	0.0114395	6.12712e-09	19259
2	21312210	rs67332771	T	C	0.126264	0.991787	-0.115791	0.0164604	1.99936e-12	19259
2	21313430	rs62122520	T	G	0.339381	0.984782	0.0635478	0.0115065	3.33659e-08	19259
2	21313577	rs614303	A	G	0.189522	0.995295	0.0994927	0.0139166	8.72758e-13	19259
2	21314851	rs56079819	A	G	0.33818	0.998159	0.0661714	0.0114477	7.45501e-09	19259
2	21315664	rs503105	T	C	0.186215	0.99228	0.101311	0.0140456	5.47193e-13	19259
2	21318633	rs78120576	C	T	0.335021	0.999676	0.0666082	0.0114734	6.41866e-09	19259
2	21319016	rs672889	G	T	0.135616	0.996959	0.12949	0.0158969	3.77321e-16	19259
2	21320250	rs11693870	C	T	0.337842	0.999644	0.0665208	0.0114422	6.1126e-09	19259
2	21320516	rs2337383	G	A	0.335277	0.999022	0.0667642	0.0114721	5.89544e-09	19259
2	21321721	rs4665178	G	A	0.338274	0.996392	0.0675488	0.011459	3.75102e-09	19259
2	21321724	rs4665179	C	T	0.337008	0.9964	0.067541	0.011469	3.88592e-09	19259
2	21323369	rs17395333	G	A	0.335305	0.998816	0.0664725	0.0114791	7.0079e-09	19259
2	21323651	rs56090741	G	T	0.335219	0.998845	0.0665957	0.011475	6.49187e-09	19259
2	21325188	rs312944	T	A	0.193374	0.997978	0.107273	0.0137982	7.57736e-15	19259
2	21326183	rs34872576	G	A	0.131148	0.995611	-0.123614	0.016141	1.88306e-14	19259
2	21327635	rs97458	A	G	0.293163	0.999411	0.0748816	0.0119134	3.26852e-10	19259
2	21328501	rs56201838	C	A	0.338753	0.999318	0.0685003	0.0114448	2.16031e-09	19259
2	21328665	rs56306424	A	G	0.338723	0.999421	0.0681883	0.0114442	2.54801e-09	19259
2	21328825	rs312945	G	A	0.29322	0.999255	0.0750032	0.0119115	3.04017e-10	19259
2	21331137	rs2163203	C	T	0.339328	0.999332	0.0672898	0.0114369	4.01476e-09	19259
2	21331185	rs2195597	C	T	0.339252	0.999345	0.0673288	0.0114375	3.94009e-09	19259
2	21333932	rs12052779	C	A	0.341722	0.999117	0.0675285	0.0114132	3.28492e-09	19259
2	21339285	rs34916112	A	C	0.131507	0.994813	-0.125893	0.0161219	5.77233e-15	19259
2	21340378	rs111233436	C	A	0.339024	0.999182	0.0677297	0.0114447	3.25858e-09	19259
2	21345292	rs7568899	G	A	0.339191	0.998903	0.0679153	0.0114446	2.95165e-09	19259
2	21346521	rs62135035	G	A	0.338742	0.998874	0.0678607	0.0114504	3.09473e-09	19259
2	21346556	rs17395512	C	T	0.338763	0.999071	0.0678436	0.0114482	3.10126e-09	19259
2	21348670	rs62135036	G	A	0.338619	0.999214	0.0670995	0.0114513	4.64058e-09	19259
2	21348958	rs72782173	C	T	0.338422	0.999114	0.067452	0.0114545	3.89268e-09	19259
2	21350324	rs2115838	A	G	0.338627	0.999264	0.0675425	0.0114504	3.66373e-09	19259
2	21350346	rs2878956	C	A	0.338839	0.998177	0.0667564	0.0114581	5.67234e-09	19259
2	21351326	rs13423380	T	C	0.135739	0.996124	-0.126403	0.0158891	1.78624e-15	19259
2	21368217	rs17399838	G	A	0.131324	0.994516	-0.123932	0.0161352	1.58044e-14	19259
2	21369815	rs312970	T	A	0.193256	0.99916	0.107289	0.0137898	7.2358e-15	19259
2	21369926	rs62133262	C	T	0.338241	0.992947	0.0670917	0.0114894	5.23735e-09	19259
2	21371068	rs11687710	C	T	0.337614	0.992583	0.0668032	0.0114993	6.27262e-09	19259
2	21374231	rs62133263	C	G	0.33809	0.993095	0.0668484	0.0114922	5.99663e-09	19259
2	21374413	rs312974	T	C	0.292823	0.998076	0.0759719	0.0119201	1.8487e-10	19259
2	21375346	rs312976	A	G	0.292655	0.998929	0.0765584	0.0119169	1.32421e-10	19259
2	21377705	rs312979	T	A	0.193363	0.999181	0.106626	0.0137918	1.06632e-14	19259
2	21378151	rs312981	A	G	0.193332	0.999219	0.106581	0.0137917	1.09351e-14	19259
2	21378226	rs312982	C	G	0.193332	0.999219	0.106885	0.0137948	9.32052e-15	19259
2	21378580	rs312983	C	A	0.193332	0.999219	0.106885	0.0137948	9.32052e-15	19259
2	21378778	rs312984	T	C	0.193332	0.999219	0.106885	0.0137948	9.32052e-15	19259
2	21378805	rs312985	G	A	0.193332	0.999219	0.106885	0.0137948	9.32052e-15	19259
2	21380902	rs62133264	C	T	0.338737	0.992863	0.0671136	0.01149	5.18779e-09	19259
2	21381177	rs12997242	A	G	0.43752	0.993697	0.0647317	0.0110215	4.27437e-09	19259
2	21381214	rs34882389	C	A	0.131616	0.994922	-0.124339	0.0161151	1.20332e-14	19259
2	21381268	rs529396	C	G	0.193223	0.999497	0.106166	0.0137895	1.37101e-14	19259
2	21381435	rs530474	A	G	0.19319	0.999477	0.106365	0.0137891	1.22178e-14	19259
2	21381490	rs559318	T	C	0.193185	0.999505	0.106336	0.0137886	1.24028e-14	19259
2	21381608	rs532300	A	C	0.193185	0.999505	0.106336	0.0137886	1.24028e-14	19259
2	21381689	rs558130	G	T	0.193181	0.999484	0.106331	0.013788	1.24028e-14	19259
2	21381702	rs533211	A	G	0.193181	0.999484	0.106331	0.013788	1.24028e-14	19259
2	21381781	rs557197	G	T	0.193181	0.999484	0.106331	0.013788	1.24028e-14	19259
2	21382363	rs560522	C	A	0.193187	0.999535	0.105996	0.0137871	1.4942e-14	19259
2	21382623	rs528114	G	T	0.193185	0.999505	0.106336	0.0137886	1.24028e-14	19259
2	21382624	rs528113	T	G	0.193188	0.999528	0.106319	0.0137881	1.24955e-14	19259
2	21382786	rs527034	A	C	0.193188	0.999528	0.106319	0.0137881	1.24955e-14	19259
2	21382976	rs525172	G	T	0.193187	0.999535	0.106315	0.0137877	1.24955e-14	19259
2	21383279	rs479413	G	T	0.193173	0.999585	0.106289	0.0137876	1.26812e-14	19259
2	21383353	rs34468875	T	C	0.437669	0.993543	0.0651466	0.0110239	3.43036e-09	19259
2	21383434	rs480488	G	A	0.193182	0.999549	0.106373	0.0137866	1.20332e-14	19259
2	21383514	rs1712246	A	G	0.192606	0.997943	0.106634	0.0138097	1.14821e-14	19259
2	21383524	rs1652423	A	G	0.192708	0.997944	0.106175	0.0138104	1.4942e-14	19259
2	21383536	rs36018965	A	G	0.131772	0.992732	-0.125253	0.0161282	8.09428e-15	19259
2	21383717	rs4560142	T	C	0.193128	0.999833	0.106106	0.013788	1.40874e-14	19259
2	21383742	rs4591370	G	A	0.193116	0.999833	0.105996	0.0137871	1.4942e-14	19259
2	21383841	rs1652422	G	A	0.193126	0.999789	0.106077	0.0137887	1.43714e-14	19259
2	21383848	rs1652421	G	A	0.193127	0.999796	0.106083	0.013788	1.42766e-14	19259
2	21383881	rs1652420	T	A	0.193117	0.999767	0.106089	0.0137903	1.43714e-14	19259
2	21383951	rs1712247	T	C	0.193124	0.999802	0.106008	0.0137887	1.4942e-14	19259
2	21383982	rs540897	G	A	0.19445	0.998259	0.105213	0.0137681	2.14299e-14	19259
2	21384272	rs492255	T	C	0.193141	0.999696	0.106041	0.0137886	1.46562e-14	19259
2	21384358	rs544450	C	T	0.193133	0.999741	0.106053	0.0137887	1.45612e-14	19259
2	21384662	rs547179	G	A	0.192702	0.998139	0.105506	0.013813	2.20371e-14	19259
2	21384682	rs547235	G	A	0.192909	0.998831	0.105685	0.0137975	1.86328e-14	19259
2	21384686	rs547239	A	T	0.192576	0.99741	0.105298	0.0138192	2.5423e-14	19259
2	21385149	rs572246	C	T	0.193128	0.999773	0.106089	0.0137888	1.42766e-14	19259
2	21385161	rs573314	G	C	0.19313	0.999766	0.106105	0.0137878	1.40874e-14	19259
2	21385541	rs548506	G	A	0.193313	0.998904	0.105812	0.0137884	1.66743e-14	19259
2	21385649	rs1652419	T	C	0.193015	0.999581	0.106081	0.0137893	1.43714e-14	19259
2	21385778	rs1712248	G	C	0.199779	0.993677	0.102176	0.0136722	7.82408e-14	19259
2	21385974	rs1712249	C	T	0.242831	0.995797	0.0728085	0.0127758	1.20539e-08	19259
2	21386058	rs1712250	T	C	0.193192	0.999591	0.106265	0.0137879	1.28673e-14	19259
2	21386304	rs1367120	C	T	0.193127	0.999788	0.10615	0.0137875	1.37101e-14	19259
2	21386375	rs1367119	G	A	0.193136	0.999735	0.106133	0.0137868	1.38043e-14	19259
2	21386957	rs522963	C	T	0.193127	0.999788	0.106141	0.0137878	1.38043e-14	19259
2	21387113	rs522250	C	T	0.193127	0.999788	0.10615	0.0137875	1.37101e-14	19259
2	21387239	rs520861	G	A	0.240645	0.99831	0.0734091	0.0128062	9.90707e-09	19259
2	21387948	rs529697	T	G	0.193127	0.999788	0.106052	0.0137885	1.45612e-14	19259
2	21388224	rs490757	T	C	0.193127	0.999788	0.10615	0.0137875	1.37101e-14	19259
2	21388456	rs1652418	C	T	0.193127	0.999788	0.106142	0.013788	1.38043e-14	19259
2	21389019	rs538928	G	A	0.19308	0.999545	0.106184	0.0137903	1.36161e-14	19259
2	21389108	rs560844	G	A	0.19311	0.999916	0.106036	0.0137879	1.46562e-14	19259
2	21389430	rs563696	A	T	0.193197	0.99946	0.10625	0.0137859	1.28673e-14	19259
2	21389485	rs475887	G	T	0.19311	0.999916	0.106036	0.0137879	1.46562e-14	19259
2	21389659	rs4635554	G	T	0.335073	0.989556	0.0660981	0.0116652	1.45942e-08	19259
2	21389897	rs479545	C	T	0.193111	0.999909	0.106047	0.0137879	1.45612e-14	19259
2	21390000	rs501863	A	G	0.19311	0.999916	0.106036	0.0137879	1.46562e-14	19259
2	21390149	rs480732	T	A	0.193089	0.999811	0.105954	0.0137874	1.53243e-14	19259
2	21390169	rs480787	G	A	0.193091	0.999826	0.105952	0.0137872	1.53243e-14	19259
2	21390407	rs483436	A	G	0.192748	0.999087	0.105815	0.0138057	1.79435e-14	19259
2	21390674	rs486139	A	G	0.193105	0.999886	0.106052	0.0137885	1.45612e-14	19259
2	21390992	rs489010	A	G	0.19311	0.999916	0.106036	0.0137879	1.46562e-14	19259
2	21391531	rs514757	A	G	0.19311	0.999916	0.106022	0.0137876	1.47514e-14	19259
2	21391740	rs538528	C	T	0.19311	0.999916	0.106036	0.0137879	1.46562e-14	19259
2	21391892	rs518280	A	G	0.19311	0.999916	0.106036	0.0137879	1.46562e-14	19259
2	21391978	rs540439	T	C	0.19311	0.999916	0.106036	0.0137879	1.46562e-14	19259
2	21392153	rs563280	G	T	0.19311	0.999916	0.106036	0.0137879	1.46562e-14	19259
2	21392213	rs564073	T	A	0.19311	0.999916	0.106036	0.0137879	1.46562e-14	19259
2	21392229	rs542261	A	G	0.19311	0.999916	0.106036	0.0137879	1.46562e-14	19259
2	21392426	rs565894	C	T	0.193107	0.999901	0.106036	0.0137879	1.46562e-14	19259
2	21392570	rs566913	T	C	0.193107	0.999901	0.106036	0.0137879	1.46562e-14	19259
2	21392744	rs568740	T	C	0.19311	0.999916	0.106036	0.0137879	1.46562e-14	19259
2	21392918	rs548594	C	T	0.19311	0.999916	0.106036	0.0137879	1.46562e-14	19259
2	21393321	rs484802	T	C	0.19311	0.999916	0.106036	0.0137879	1.46562e-14	19259
2	21393348	rs484906	T	G	0.193107	0.999901	0.106036	0.0137879	1.46562e-14	19259
2	21393623	rs576203	G	A	0.193107	0.999901	0.106036	0.0137879	1.46562e-14	19259
2	21393689	rs488507	T	G	0.193115	0.999855	0.106038	0.0137881	1.46562e-14	19259
2	21393866	rs578095	G	A	0.193112	0.999901	0.106046	0.0137877	1.45612e-14	19259
2	21393937	rs578864	G	C	0.193115	0.999855	0.106024	0.0137878	1.47514e-14	19259
2	21394199	rs492364	T	C	0.193115	0.999855	0.10603	0.0137871	1.46562e-14	19259
2	21394201	rs492365	G	A	0.193115	0.999855	0.106024	0.0137878	1.47514e-14	19259
2	21394248	rs492494	T	C	0.19311	0.999916	0.106036	0.0137879	1.46562e-14	19259
2	21394340	rs493404	A	G	0.19311	0.999916	0.106036	0.0137879	1.46562e-14	19259
2	21394458	rs549959	C	T	0.19311	0.999916	0.106036	0.0137879	1.46562e-14	19259
2	21394614	rs496100	G	A	0.193148	0.999841	0.106002	0.0137864	1.48466e-14	19259
2	21394798	rs553523	G	T	0.193116	0.999985	0.106081	0.0137878	1.42766e-14	19259
2	21394892	rs554414	C	T	0.193115	0.999992	0.106077	0.0137872	1.42766e-14	19259
2	21395261	rs556504	G	C	0.193107	0.999947	0.106036	0.0137879	1.46562e-14	19259
2	21395337	rs557316	G	A	0.193115	0.999992	0.106077	0.0137872	1.42766e-14	19259
2	21395469	rs558342	A	G	0.193107	0.999947	0.106036	0.0137879	1.46562e-14	19259
2	21395598	rs559967	G	A	0.193832	0.997277	0.106094	0.0137894	1.42766e-14	19259
2	21395805	rs561850	G	A	0.193107	0.999947	0.106036	0.0137879	1.46562e-14	19259
2	21395830	rs473269	C	T	0.193107	0.999947	0.106036	0.0137879	1.46562e-14	19259
2	21396001	rs563719	A	C	0.193115	0.999992	0.106077	0.0137872	1.42766e-14	19259
2	21396013	rs563752	G	A	0.193107	0.999947	0.106036	0.0137879	1.46562e-14	19259
2	21396334	rs477146	G	A	0.193107	0.999947	0.106036	0.0137879	1.46562e-14	19259
2	21396488	rs13411597	A	G	0.193115	0.999992	0.106077	0.0137872	1.42766e-14	19259
2	21396517	rs1652417	C	T	0.193124	0.999944	0.106053	0.0137872	1.44662e-14	19259
2	21396551	rs1712251	A	G	0.193115	0.999992	0.106077	0.0137872	1.42766e-14	19259
2	21396609	rs1652416	G	A	0.193115	0.999992	0.106077	0.0137872	1.42766e-14	19259
2	21397035	rs483621	A	T	0.193107	0.999947	0.106036	0.0137879	1.46562e-14	19259
2	21397182	rs506585	A	G	0.193151	0.998943	0.105743	0.0137938	1.77472e-14	19259
2	21397321	rs507616	C	G	0.193114	0.99882	0.105702	0.0137961	1.83369e-14	19259
2	21397561	rs531380	G	C	0.193136	0.998943	0.105846	0.0137942	1.67714e-14	19259
2	21397637	rs532225	C	T	0.192825	0.998605	0.104798	0.013804	3.15466e-14	19259
2	21398379	rs560408	C	T	0.192559	0.999035	0.104634	0.0138078	3.51191e-14	19259
2	21398768	rs541569	A	G	0.192564	0.999004	0.104653	0.013808	3.47918e-14	19259
2	21398985	rs544039	A	C	0.192564	0.999004	0.104653	0.013808	3.47918e-14	19259
2	21399216	rs478442	T	G	0.192564	0.999004	0.104631	0.0138081	3.52283e-14	19259
2	21399567	rs570033	G	C	0.192564	0.999004	0.104653	0.013808	3.47918e-14	19259
2	21399961	rs574438	C	T	0.192579	0.998874	0.104512	0.0138088	3.77541e-14	19259
2	21400013	rs574461	G	A	0.192571	0.999045	0.104654	0.0138075	3.46829e-14	19259
2	21400305	rs487858	A	G	0.192566	0.998883	0.104629	0.0138093	3.54468e-14	19259
2	21400661	rs12477249	A	G	0.335512	0.990285	0.0660373	0.0116524	1.45111e-08	19259
2	21400950	rs494315	T	C	0.192562	0.998904	0.104629	0.0138093	3.54468e-14	19259
2	21401010	rs494465	T	C	0.192558	0.998881	0.104639	0.0138099	3.53375e-14	19259
2	21401631	rs521685	T	C	0.240387	0.998849	0.0716792	0.0128116	2.20796e-08	19259
2	21401700	rs521755	A	G	0.240313	0.998817	0.0721316	0.012811	1.79759e-08	19259
2	21401789	rs522761	C	T	0.240244	0.999018	0.0720489	0.0128111	1.8665e-08	19259
2	21401801	rs522661	A	G	0.240778	0.997055	0.0727867	0.0128136	1.34376e-08	19259
2	21401851	rs522822	G	A	0.192687	0.998277	0.104742	0.0138107	3.34877e-14	19259
2	21402456	rs473448	G	T	0.240273	0.999296	0.0719459	0.0128089	1.9445e-08	19259
2	21402716	rs476124	C	G	0.24015	0.999403	0.0719912	0.0128116	1.91844e-08	19259
2	21402916	rs477964	G	A	0.24015	0.999403	0.0719912	0.0128116	1.91844e-08	19259
2	21402981	rs478148	C	T	0.24015	0.999403	0.0719912	0.0128116	1.91844e-08	19259
2	21403297	rs502323	C	A	0.192553	0.998972	0.104589	0.0138091	3.62134e-14	19259
2	21403481	rs504091	G	T	0.192553	0.998972	0.104568	0.0138085	3.65427e-14	19259
2	21403639	rs505813	C	T	0.240172	0.999521	0.0719506	0.0128115	1.9532e-08	19259
2	21403829	rs507627	C	T	0.240174	0.999521	0.0719569	0.0128109	1.9445e-08	19259
2	21403965	rs473770	A	G	0.240174	0.999521	0.0719569	0.0128109	1.9445e-08	19259
2	21404398	rs499560	G	A	0.240162	0.999432	0.07196	0.0128114	1.9445e-08	19259
2	21404468	rs499757	A	T	0.240318	0.999771	0.0720894	0.0128073	1.81478e-08	19259
2	21404816	rs537810	A	T	0.240332	0.999918	0.0721503	0.0128068	1.76329e-08	19259
2	21404980	rs538862	G	A	0.240304	0.999884	0.0722641	0.0128076	1.67799e-08	19259
2	21405790	rs567071	A	G	0.240357	0.999821	0.0721035	0.012806	1.79759e-08	19259
2	21406048	rs480484	C	T	0.240349	0.999821	0.0721893	0.012808	1.73763e-08	19259
2	21406471	rs484268	C	T	0.240349	0.999821	0.0721799	0.0128063	1.73763e-08	19259
2	21406568	rs484399	A	C	0.240322	0.999721	0.0720801	0.0128075	1.82339e-08	19259
2	21406751	rs486246	A	G	0.192784	0.998257	0.105163	0.0138117	2.65681e-14	19259
2	21406942	rs488922	T	C	0.24033	0.999678	0.0721534	0.0128092	1.77186e-08	19259
2	21408647	rs312936	A	T	0.192745	0.998589	0.104812	0.0138114	3.22993e-14	19259
2	21408841	rs312937	C	T	0.240357	0.99917	0.0718305	0.0128107	2.05803e-08	19259
2	21409165	rs312938	G	A	0.240259	0.999741	0.072183	0.0128069	1.73763e-08	19259
2	21409548	rs312939	A	G	0.240254	0.999767	0.0722189	0.0128094	1.72056e-08	19259
2	21409717	rs312940	G	A	0.240251	0.999728	0.0721331	0.0128075	1.78043e-08	19259
2	21414072	rs535713	C	G	0.240515	1	0.0726557	0.0127929	1.35197e-08	19259
2	21414142	rs503662	C	T	0.240736	0.996699	0.0729052	0.0128128	1.27021e-08	19259
2	21414760	rs2435386	T	C	0.19671	0.987621	0.104476	0.013778	3.3813e-14	19259
2	21415763	rs569014	A	G	0.193161	0.995251	0.104419	0.0138172	4.1201e-14	19259
2	21416019	rs527259	C	G	0.19316	0.996128	0.104935	0.0138073	2.96241e-14	19259
2	21416614	rs539845	T	A	0.190901	0.993619	0.105007	0.0138989	4.18736e-14	19259
2	21417431	rs10221768	A	C	0.134036	0.994836	-0.121488	0.0160062	3.19764e-14	19259
2	21417576	rs4596008	T	C	0.19067	0.998953	-0.0985724	0.0138789	1.22671e-12	19259
2	21417978	rs12618122	G	C	0.289604	0.996935	-0.0703175	0.0119726	4.27437e-09	19259
2	21418083	rs67599264	A	G	0.190247	0.998639	-0.0978658	0.0138977	1.89661e-12	19259
2	21418719	rs36047821	A	C	0.190568	0.999239	-0.0985084	0.0138774	1.26118e-12	19259
2	21418756	rs34125138	G	A	0.190553	0.999269	-0.0986628	0.0138779	1.1658e-12	19259
2	21419320	rs11897480	G	C	0.190649	0.999722	-0.0987783	0.0138705	1.0679e-12	19259
2	21419650	rs10221742	A	G	0.24857	0.948571	-0.0847662	0.0129518	5.95973e-11	19259
2	21419809	rs10221876	T	A	0.190639	0.99975	-0.0988048	0.0138705	1.05296e-12	19259
2	21420358	rs1878512	A	C	0.190606	0.999385	-0.0989561	0.0138746	9.87998e-13	19259
2	21420697	rs17041988	G	A	0.190637	0.999009	-0.0990013	0.0138754	9.67716e-13	19259
2	21421782	rs12712923	A	C	0.19063	0.997522	-0.100134	0.0138847	5.52245e-13	19259
2	21422403	rs7578527	A	G	0.190796	0.997062	-0.0986816	0.0138836	1.17908e-12	19259
2	21422928	rs17042000	T	C	0.191461	0.996056	-0.0961484	0.0138578	3.97052e-12	19259
2	21423532	rs66774912	A	G	0.134605	0.992324	-0.114074	0.0159897	9.73241e-13	19259
2	21423989	rs10169543	C	T	0.194158	0.994341	-0.096646	0.0138143	2.63251e-12	19259
2	21425323	rs34002646	G	A	0.194964	0.994178	-0.0964198	0.0137887	2.69728e-12	19259
2	21426743	rs12712940	A	C	0.19399	0.994098	-0.096635	0.0138173	2.67566e-12	19259
2	21428289	rs71435601	G	A	0.133847	0.986172	-0.116509	0.0160818	4.33125e-13	19259
2	21429055	rs312051	C	G	0.15811	0.989447	-0.0902709	0.0150175	1.84327e-09	19259
2	21435271	rs638988	G	C	0.164372	0.998384	-0.0805765	0.0146948	4.17424e-08	19259
2	21439329	rs365946	T	G	0.164399	0.99305	-0.0811677	0.0147316	3.5934e-08	19259
2	21444779	rs367162	C	T	0.164222	0.992971	-0.0813112	0.0147373	3.44086e-08	19259
2	21446653	rs380240	T	C	0.165078	0.99319	-0.080915	0.0147079	3.76622e-08	19259
2	21448511	rs67144154	G	A	0.114368	0.987704	-0.103079	0.0171919	2.02522e-09	19259
2	21448607	rs428696	T	C	0.164429	0.993186	-0.0809556	0.0147307	3.89181e-08	19259
2	21450349	rs432483	G	C	0.165253	0.992066	-0.0807543	0.0147115	4.03751e-08	19259
2	21450714	rs453862	G	A	0.16407	0.991795	-0.0808651	0.0147508	4.20363e-08	19259
2	21450824	rs431493	G	C	0.164025	0.991794	-0.0812129	0.0147535	3.69887e-08	19259
2	21453733	rs10166144	G	A	0.12467	0.996855	-0.101035	0.0164653	8.4489e-10	19259
2	21461730	rs312029	C	G	0.125416	0.997787	-0.0979781	0.0164393	2.5227e-09	19259
2	21469152	rs13387827	T	G	0.1251	1	-0.100235	0.0164303	1.0565e-09	19259
2	21469336	rs13398007	T	C	0.125034	0.990059	-0.101074	0.0165131	9.30807e-10	19259
2	21469738	rs10170323	T	G	0.125878	0.990083	-0.100354	0.0164653	1.09524e-09	19259
2	21470987	rs10183198	T	C	0.126173	0.989987	-0.100527	0.0164527	9.96076e-10	19259
2	21471603	rs1848922	C	T	0.202371	0.972721	0.0823345	0.0136437	1.59323e-09	19259
2	44054991	rs56266464	A	G	0.0698954	0.965616	-0.130301	0.0216807	1.85532e-09	19259
2	44055510	rs114938914	T	C	0.0701987	0.96568	-0.129961	0.021641	1.90967e-09	19259
2	44055922	rs111617668	T	C	0.0703921	0.963771	-0.129747	0.0216398	2.02522e-09	19259
2	44056148	rs79835740	T	A	0.0701675	0.965921	-0.129817	0.0216444	2.00081e-09	19259
2	44057570	rs3923912	C	A	0.0698779	0.969537	-0.128002	0.0216328	3.27833e-09	19259
2	44058201	rs77725792	A	G	0.0700052	0.970155	-0.125991	0.0216275	5.69387e-09	19259
2	44063098	rs115445558	C	G	0.0736656	0.978907	-0.13615	0.0210186	9.31925e-11	19259
2	44065090	rs6756629	A	G	0.0709789	0.995948	-0.13691	0.0212146	1.09242e-10	19259
2	44066247	rs11887534	C	G	0.0727673	0.993742	-0.138135	0.0209874	4.64796e-11	19259
2	44069772	rs75331444	A	G	0.0720434	0.994384	-0.141496	0.0210678	1.86514e-11	19259
2	44072576	rs4299376	T	G	0.341582	0.996942	-0.0720271	0.0114376	3.02655e-10	19259
2	44073656	rs41360247	C	T	0.0710188	0.990375	-0.140237	0.0212962	4.54664e-11	19259
2	44073881	rs6544713	C	T	0.340279	0.994954	-0.0715248	0.0114718	4.52324e-10	19259
2	44074000	rs4953023	A	G	0.0703187	0.990758	-0.140635	0.0213981	4.95395e-11	19259
2	44074431	rs4245791	T	C	0.34038	0.995054	-0.0709757	0.0114706	6.10811e-10	19259
2	44075483	rs76866386	C	T	0.0724228	0.991819	-0.139969	0.0210796	3.13633e-11	19259
2	44078853	rs56132765	A	G	0.0680511	0.992476	-0.136932	0.0216552	2.56061e-10	19259
2	44079310	rs72875462	A	C	0.0671301	0.993482	-0.136572	0.021772	3.54587e-10	19259
2	44081627	rs4076834	G	T	0.0697433	0.984543	-0.132605	0.0214574	6.41317e-10	19259
2	44084600	rs9753033	T	A	0.0680647	0.983054	-0.13374	0.0217435	7.70814e-10	19259
2	44086591	rs4507142	A	G	0.0680597	0.982069	-0.134318	0.0217605	6.72053e-10	19259
2	44087024	rs4614977	G	C	0.0678588	0.982206	-0.133965	0.02178	7.70814e-10	19259
5	74595194	rs10942734	C	A	0.418821	0.993035	0.0625791	0.0110928	1.68649e-08	19259
5	74596682	rs918623	G	T	0.23368	0.991293	0.0717307	0.0128825	2.57603e-08	19259
5	74602699	rs1423527	A	C	0.391154	0.99857	0.0653712	0.0111843	5.06772e-09	19259
5	74603479	rs2335418	A	G	0.411254	0.998475	0.0625698	0.0111029	1.74618e-08	19259
5	74603955	rs10070119	T	C	0.390954	0.998522	0.0640266	0.0111848	1.03784e-08	19259
5	74604742	rs6871667	A	G	0.397291	0.98293	0.0667096	0.0112261	2.80965e-09	19259
5	74605220	rs10056811	A	G	0.331204	0.999852	0.0697091	0.0115572	1.6227e-09	19259
5	74608732	rs11957260	T	C	0.410165	0.999695	0.0634682	0.0110996	1.07737e-08	19259
5	74611574	rs6892023	T	G	0.410167	0.999707	0.0635727	0.0111005	1.02209e-08	19259
5	74612893	rs7702895	A	G	0.409973	0.999495	0.0636008	0.0111003	1.00638e-08	19259
5	74615021	rs17671591	T	C	0.33451	0.99974	0.0675566	0.0115351	4.72414e-09	19259
5	74616843	rs10474433	C	T	0.335041	0.999745	0.0674255	0.0115237	4.88494e-09	19259
5	74617262	rs2878417	A	G	0.39113	0.999419	0.0651435	0.0111743	5.55057e-09	19259
5	74617945	rs79856035	A	G	0.335144	0.999745	0.0672384	0.0115233	5.37937e-09	19259
5	74618186	rs13358429	A	G	0.335261	0.999302	0.0673663	0.0115251	5.06067e-09	19259
5	74619132	rs13354746	T	C	0.224827	0.998737	0.0725933	0.0130139	2.43135e-08	19259
5	74619639	rs79225634	T	C	0.335058	0.998554	0.0673475	0.0115301	5.18779e-09	19259
5	74621671	rs4704208	G	A	0.390855	0.996221	0.065156	0.0111938	5.85936e-09	19259
5	74624482	rs3843480	C	T	0.371909	0.997262	0.0672337	0.0112699	2.43443e-09	19259
5	74625487	rs7703051	A	C	0.372247	0.99727	0.0672337	0.0112675	2.41558e-09	19259
5	74626082	rs11749783	C	T	0.372125	0.997299	0.06702	0.0112705	2.73906e-09	19259
5	74628375	rs3843481	T	A	0.371996	0.997547	0.0667938	0.0112677	3.06864e-09	19259
5	74636484	rs10045497	A	C	0.370865	0.998255	0.0680089	0.0112709	1.59912e-09	19259
5	74637711	rs10038095	T	A	0.371263	0.998256	0.0678108	0.0112669	1.7593e-09	19259
5	74639178	rs3846661	G	A	0.391593	0.99837	0.0667314	0.0111662	2.28427e-09	19259
5	74639259	rs3843482	G	T	0.37104	0.998325	0.0681633	0.0112688	1.45881e-09	19259
5	74640490	rs2878419	T	C	0.370808	0.998113	0.068207	0.0112712	1.43562e-09	19259
5	74642848	rs17244834	T	A	0.37116	0.998291	0.0683006	0.0112655	1.33774e-09	19259
5	74644706	rs6453131	G	T	0.371081	0.998366	0.0677297	0.0112675	1.84327e-09	19259
5	74648603	rs12654264	T	A	0.371254	0.999273	0.068154	0.0112612	1.42984e-09	19259
5	74651084	rs3846662	G	A	0.41688	0.999886	0.0719179	0.0110431	7.39144e-11	19259
5	74651909	rs6882842	A	G	0.391615	0.999207	0.0666456	0.0111593	2.34041e-09	19259
5	74653462	rs10473972	G	T	0.246132	0.999279	0.0718196	0.0126815	1.48439e-08	19259
5	74655726	rs3846663	T	C	0.370942	0.998943	0.0683037	0.0112648	1.33202e-09	19259
5	74656539	rs12916	C	T	0.397027	0.994374	0.0729115	0.0111566	6.34858e-11	19259
5	74666492	rs7733436	T	C	0.377223	0.998361	0.066003	0.0112261	4.11693e-09	19259
5	74689249	rs6878990	C	T	0.378533	0.999143	0.0648799	0.0112143	7.23092e-09	19259
5	74748505	rs4704219	T	C	0.377671	0.999289	0.06478	0.0112293	7.98195e-09	19259
5	74757556	rs4704220	A	G	0.377902	0.999917	0.0642653	0.0112163	1.00638e-08	19259
5	74759183	rs4704221	A	T	0.377914	0.998723	0.0647067	0.0112288	8.28555e-09	19259
5	74768347	rs6873472	A	C	0.377963	0.998249	0.0648627	0.011231	7.68015e-09	19259
5	74773420	rs4704223	C	T	0.378089	0.998285	0.0647067	0.0112288	8.28555e-09	19259
5	74787310	rs6896136	C	T	0.378083	0.998085	0.0647629	0.0112325	8.13353e-09	19259
5	74808237	rs4549504	T	G	0.378967	0.998236	0.0640656	0.0112232	1.1411e-08	19259
5	74808880	rs4604177	T	C	0.3774	0.998049	0.0639221	0.0112275	1.24584e-08	19259
5	74816944	rs5744552	G	C	0.379329	0.997742	0.0647988	0.0112294	7.90633e-09	19259
5	74826735	rs4704227	A	G	0.378989	0.998338	0.0643246	0.0112188	9.82885e-09	19259
5	74877803	rs5744672	C	T	0.378799	0.998117	0.064376	0.0112224	9.6727e-09	19259
5	74879890	rs5744680	A	G	0.374748	0.997491	0.064362	0.0112484	1.05363e-08	19259
5	74909972	rs11748027	T	C	0.375806	0.99096	0.0637194	0.011279	1.61024e-08	19259
5	74910870	rs984976	G	A	0.378506	0.990608	0.0642637	0.0112696	1.18121e-08	19259
6	160985526	rs118039278	A	G	0.0828172	0.927154	0.11214	0.0205281	4.68809e-08	19259
6	160997118	rs74617384	T	A	0.0838493	0.927713	0.12114	0.0204272	3.02306e-09	19259
6	161005610	rs55730499	T	C	0.0848839	0.924872	0.119507	0.0203158	4.04196e-09	19259
6	161010118	rs10455872	G	A	0.0841675	0.927499	0.116632	0.020379	1.04573e-08	19259
8	9183358	rs9987289	G	A	0.0929862	0.998628	0.110504	0.0187012	3.44363e-09	19259
8	9183596	rs4841132	G	A	0.092472	0.998474	0.111151	0.0187505	3.06864e-09	19259
8	9183664	rs4841133	G	A	0.0928814	0.998547	0.111552	0.0187142	2.51006e-09	19259
8	9184231	rs4240624	A	G	0.0926642	0.998556	0.111318	0.0187294	2.79037e-09	19259
8	9184691	rs6601299	C	T	0.103654	0.996603	0.100218	0.0178045	1.81478e-08	19259
8	9185146	rs2126259	C	T	0.1039	0.997032	0.100563	0.0177863	1.56811e-08	19259
8	9187242	rs1461729	G	A	0.103617	0.996067	0.100029	0.0178087	1.9445e-08	19259
16	72075593	rs12924886	T	A	0.178013	0.990328	0.079703	0.0143032	2.51257e-08	19259
16	72097827	rs3794695	T	C	0.176758	0.989518	0.080029	0.0143453	2.42235e-08	19259
16	72101525	rs34042070	G	C	0.178537	0.982629	0.0783257	0.0143231	4.53892e-08	19259
16	72108093	rs2000999	A	G	0.177552	0.989773	0.0829366	0.0143223	7.0079e-09	19259
16	72140553	rs2287997	A	G	0.171789	0.993691	0.0794425	0.0144714	4.02777e-08	19259
19	11185919	rs10423733	C	T	0.176036	0.979433	-0.105464	0.0142977	1.62765e-13	19259
19	11186412	rs9305019	T	C	0.172288	0.979004	-0.102706	0.0144254	1.081e-12	19259
19	11186711	rs9305020	C	T	0.175995	0.978587	-0.107994	0.0143116	4.49209e-14	19259
19	11187324	rs143020224	G	C	0.108898	0.975454	-0.178877	0.0175465	2.09918e-24	19259
19	11187358	rs144826254	G	T	0.107866	0.975398	-0.179654	0.0176135	1.98693e-24	19259
19	11187422	rs112736558	C	T	0.107977	0.974957	-0.180359	0.017611	1.29462e-24	19259
19	11187611	rs111989435	G	A	0.107854	0.975213	-0.179241	0.0176285	2.76432e-24	19259
19	11188117	rs55997232	T	C	0.107623	0.976279	-0.178369	0.0176255	4.50617e-24	19259
19	11188153	rs55791371	C	A	0.106246	0.969288	-0.178601	0.0177992	1.07811e-23	19259
19	11188164	rs56125973	C	T	0.106517	0.96933	-0.180359	0.0177769	3.4618e-24	19259
19	11188247	rs56289821	A	G	0.107907	0.977318	-0.179849	0.0175928	1.56587e-24	19259
19	11188850	rs112898275	C	T	0.107797	0.979173	-0.178876	0.0175909	2.73696e-24	19259
19	11188899	rs112374545	T	C	0.107801	0.97907	-0.179083	0.0175882	2.38526e-24	19259
19	11189205	rs148898583	G	C	0.107679	0.979191	-0.178845	0.0175977	2.9018e-24	19259
19	11189272	rs113722226	C	T	0.107758	0.979019	-0.177993	0.0176003	4.8336e-24	19259
19	11189327	rs10407219	C	A	0.173962	0.985181	-0.107003	0.0143268	8.09731e-14	19259
19	11189764	rs73015011	C	T	0.107948	0.979179	-0.176851	0.0175853	8.5762e-24	19259
19	11189937	rs114821903	A	T	0.107791	0.979111	-0.178801	0.0175918	2.87422e-24	19259
19	11189980	rs138175288	A	C	0.107776	0.979109	-0.178698	0.0175927	3.06814e-24	19259
19	11190074	rs112107114	A	G	0.107866	0.979637	-0.178756	0.0175825	2.79173e-24	19259
19	11190110	rs115594766	G	A	0.107866	0.979637	-0.178756	0.0175825	2.79173e-24	19259
19	11190292	rs112032422	C	T	0.107729	0.979664	-0.179179	0.0175918	2.30521e-24	19259
19	11190534	rs142158911	A	G	0.105124	0.965711	-0.17792	0.0179413	3.52008e-23	19259
19	11190652	rs142130958	A	G	0.107817	0.97979	-0.177594	0.0175789	5.377e-24	19259
19	11190873	rs73015013	T	C	0.10878	0.979788	-0.177031	0.0175222	5.34657e-24	19259
19	11191300	rs73015016	A	G	0.108317	0.979263	-0.178509	0.0175631	2.87422e-24	19259
19	11191536	rs10401845	C	T	0.198813	0.9839	-0.112179	0.0136118	1.70319e-16	19259
19	11191677	rs10402112	A	T	0.108283	0.979939	-0.177157	0.0175619	6.27091e-24	19259
19	11191729	rs138294113	T	C	0.107819	0.979792	-0.177729	0.0175814	5.04382e-24	19259
19	11192193	rs61194703	T	A	0.10833	0.979942	-0.17842	0.0175576	2.92942e-24	19259
19	11192550	rs73015020	A	G	0.10904	0.982225	-0.177174	0.0174912	4.09487e-24	19259
19	11192831	rs77140532	G	A	0.10855	0.981851	-0.179272	0.0175229	1.44403e-24	19259
19	11192915	rs73015021	G	A	0.108499	0.981786	-0.178459	0.0175288	2.41203e-24	19259
19	11193065	rs59716766	C	T	0.198457	0.98686	-0.112282	0.0136096	1.58156e-16	19259
19	11193091	rs112552009	G	T	0.107889	0.982483	-0.178074	0.0175557	3.54712e-24	19259
19	11193949	rs10412048	G	A	0.108558	0.98242	-0.181019	0.0175187	5.00356e-25	19259
19	11195030	rs11668477	G	A	0.197764	0.992712	-0.112865	0.0135948	1.02315e-16	19259
19	11196886	rs8106503	C	T	0.105512	0.99465	-0.17601	0.0176318	1.81767e-23	19259
19	11197261	rs12151108	A	G	0.107676	0.998462	-0.178541	0.0174349	1.30677e-24	19259
19	11197598	rs73015024	T	G	0.107773	0.99845	-0.178523	0.0174298	1.28007e-24	19259
19	11198187	rs17248720	T	C	0.106301	0.994286	-0.176276	0.0175847	1.19121e-23	19259
19	11198502	rs17248727	C	T	0.10769	0.997559	-0.17942	0.0174438	8.18199e-25	19259
19	11202306	rs6511720	T	G	0.108933	0.987713	-0.177023	0.01746	3.71874e-24	19259
19	11205975	rs8102912	A	G	0.216731	0.962483	-0.0833296	0.0133147	3.88793e-10	19259
19	11206530	rs8110695	A	T	0.213488	0.977841	-0.0768267	0.0133321	8.28555e-09	19259
19	11206729	rs17242381	C	T	0.120793	0.992525	-0.12862	0.0166272	1.03024e-14	19259
19	11206969	rs17242395	A	G	0.12032	0.994069	-0.131688	0.0166438	2.53059e-15	19259
19	11207102	rs1010679	C	T	0.214032	0.978751	-0.0828586	0.0133105	4.81462e-10	19259
19	11207777	rs117423069	T	C	0.120575	0.995605	-0.130087	0.0166119	4.84088e-15	19259
19	11207982	rs67337506	C	T	0.213884	0.978456	-0.0797233	0.0133073	2.08645e-09	19259
19	11209576	rs17248769	A	G	0.120241	0.997718	-0.131176	0.016615	2.90225e-15	19259
19	11209629	rs73015033	A	G	0.120235	0.997697	-0.131836	0.0166178	2.13225e-15	19259
19	11209722	rs73015034	A	C	0.119761	0.997378	-0.132541	0.0166485	1.70468e-15	19259
19	11209764	rs74857287	T	C	0.120152	0.997594	-0.1321	0.0166233	1.91658e-15	19259
19	11210254	rs17248776	C	G	0.120303	0.999126	-0.131391	0.0165996	2.46585e-15	19259
19	11210314	rs17248783	A	G	0.120254	0.999368	-0.131621	0.0166	2.20964e-15	19259
19	11210912	rs2228671	T	C	0.1197	0.976195	-0.135013	0.0168268	1.02602e-15	19259
19	11212470	rs12985460	A	T	0.215358	0.968497	-0.0859049	0.0133698	1.31624e-10	19259
19	11214533	rs2569559	G	T	0.214629	0.966338	-0.0825981	0.0133736	6.56657e-10	19259
19	11262969	rs56237989	T	G	0.498093	0.98487	-0.0659858	0.0109006	1.41827e-09	19259
19	11265020	rs11671872	A	G	0.414272	0.985617	-0.0636835	0.0111198	1.02209e-08	19259
19	11267757	rs12984037	T	C	0.414072	0.991386	-0.0653478	0.0110884	3.78467e-09	19259
19	11269677	rs11668537	A	T	0.416336	0.991891	-0.0655849	0.0110816	3.252e-09	19259
19	11269726	rs11671372	T	G	0.414733	0.991841	-0.0654305	0.0110797	3.51676e-09	19259
19	11269893	rs76213248	T	C	0.412116	0.99714	-0.0664538	0.0110677	1.92179e-09	19259
19	11271550	rs7260306	T	G	0.415118	0.984615	-0.0625542	0.0111244	1.87514e-08	19259
19	11274679	rs10469364	A	G	0.466709	0.996048	-0.0626353	0.0108866	8.74419e-09	19259
19	11275394	rs4423524	A	C	0.461573	0.957274	-0.0607307	0.0110992	4.45967e-08	19259
19	11277232	rs4804573	A	G	0.473127	0.929718	-0.0654617	0.01126	6.1126e-09	19259
19	45134682	rs62119267	C	A	0.0210687	0.906814	-0.256035	0.0398762	1.35616e-10	19259
19	45169408	rs62119319	T	A	0.0242436	0.965775	-0.267579	0.036088	1.21956e-13	19259
19	45170097	rs56210316	G	A	0.0281911	0.959988	-0.242492	0.0337002	6.22e-13	19259
19	45172522	rs62119320	T	C	0.0286041	0.964175	-0.232486	0.0333897	3.33545e-12	19259
19	45172785	rs62119321	C	T	0.0274461	0.962708	-0.237309	0.0340823	3.33545e-12	19259
19	45175069	rs62119322	C	G	0.0274486	0.962875	-0.236855	0.0340795	3.65081e-12	19259
19	45176340	rs2965157	C	T	0.0294702	0.965568	-0.219218	0.0329291	2.78964e-11	19259
19	45179631	rs76075198	T	C	0.0242386	0.970775	-0.266313	0.0360096	1.4077e-13	19259
19	45182423	rs62119325	G	C	0.0284806	0.96901	-0.22803	0.0333493	8.05292e-12	19259
19	45183885	rs112310225	G	C	0.028226	0.968739	-0.235308	0.0335225	2.22831e-12	19259
19	45186873	rs62119327	T	G	0.0286466	0.968541	-0.230385	0.0332656	4.34091e-12	19259
19	45187163	rs62119328	G	A	0.0374114	0.963232	-0.192529	0.0293472	5.36659e-11	19259
19	45189605	rs188099946	T	C	0.0243023	0.965484	-0.263839	0.0360966	2.68656e-13	19259
19	45196964	rs151330717	A	G	0.0225287	0.870166	-0.259718	0.0396618	5.81929e-11	19259
19	45197732	rs62120566	G	C	0.0250585	0.945176	-0.258237	0.0358655	6.0145e-13	19259
19	45220896	rs11881756	C	T	0.118591	0.924921	-0.099867	0.0174613	1.06945e-08	19259
19	45231821	rs1551891	A	G	0.0898175	0.990558	-0.163214	0.0191528	1.5731e-17	19259
19	45232161	rs62117160	A	G	0.0491002	0.956864	-0.300046	0.0257424	2.14617e-31	19259
19	45233385	rs62117161	G	A	0.0892359	0.994198	-0.165959	0.0191535	4.52829e-18	19259
19	45239536	rs62117162	A	C	0.0899036	0.993944	-0.170638	0.019071	3.63477e-19	19259
19	45242173	rs1531517	A	G	0.0774697	0.98872	-0.195658	0.0204187	9.49117e-22	19259
19	45242967	rs62117204	T	C	0.076263	0.986588	-0.200151	0.0205854	2.40719e-22	19259
19	45247048	rs4803748	T	C	0.382201	0.982542	-0.068976	0.011269	9.30807e-10	19259
19	45247627	rs4803750	G	A	0.0778789	0.964826	-0.204322	0.0206155	3.72615e-23	19259
19	45249509	rs115785198	T	C	0.0763041	0.964159	-0.210676	0.0208001	4.12404e-24	19259
19	45251156	rs2965169	C	A	0.38792	0.969984	-0.0714156	0.0113094	2.70712e-10	19259
19	45253491	rs10401176	T	C	0.130613	0.947836	-0.157879	0.0164471	8.05599e-22	19259
19	45255266	rs62117205	C	T	0.0787636	0.944728	-0.209185	0.0206919	5.0137e-24	19259
19	45255679	rs62117206	C	G	0.0767021	0.943817	-0.212607	0.0209864	4.03664e-24	19259
19	45296364	rs112450640	A	G	0.0137929	0.932003	-0.364865	0.0480349	3.05829e-14	19259
19	45299199	rs76560105	T	G	0.0281524	0.972747	-0.189881	0.0331998	1.06945e-08	19259
19	45302504	rs148933445	A	G	0.0292493	0.83081	-0.371449	0.0354883	1.22721e-25	19259
19	45303311	rs10418198	A	G	0.0284994	0.988876	-0.180055	0.0327365	3.79515e-08	19259
19	45309634	rs112619823	A	G	0.0285693	0.994532	-0.180364	0.0326314	3.25166e-08	19259
19	45310035	rs28399596	A	G	0.028603	0.993674	-0.181325	0.032625	2.73115e-08	19259
19	45315445	rs28399653	A	G	0.0279477	0.988549	-0.186497	0.0330329	1.64406e-08	19259
19	45316588	rs28399654	A	G	0.0274823	0.987261	-0.191394	0.0333246	9.28405e-09	19259
19	45318351	rs28399657	G	A	0.0278604	0.972488	-0.196837	0.0334033	3.79815e-09	19259
19	45319631	rs118147862	A	G	0.05538	0.905777	-0.363164	0.0250306	1.06533e-47	19259
19	45324138	rs28399637	A	G	0.338431	0.840851	0.0859299	0.0125156	6.61056e-12	19259
19	45325738	rs8113311	G	T	0.285574	0.970664	0.0765818	0.0121997	3.44376e-10	19259
19	45326217	rs10406338	C	T	0.334053	0.974798	0.0763119	0.0116165	5.05662e-11	19259
19	45326664	rs10405693	T	C	0.328191	0.975253	0.0765693	0.011661	5.15962e-11	19259
19	45327309	rs10412413	T	C	0.334791	0.976674	0.0764757	0.0115996	4.31164e-11	19259
19	45327423	rs4803758	T	G	0.328655	0.976326	0.0756006	0.0116472	8.53234e-11	19259
19	45327459	rs4803759	C	T	0.297213	0.971295	0.0764336	0.0120317	2.11621e-10	19259
19	45328367	rs58132661	T	A	0.324294	0.96708	0.0712877	0.0117306	1.22401e-09	19259
19	45328379	rs58826447	A	T	0.324649	0.967181	0.0744916	0.011734	2.17641e-10	19259
19	45328380	rs58446550	A	C	0.324744	0.966947	0.0742919	0.0117374	2.45925e-10	19259
19	45329214	rs10402271	G	T	0.330389	0.994491	0.0749439	0.011528	7.97709e-11	19259
19	45329344	rs10402524	C	T	0.329941	0.994075	0.0753199	0.0115324	6.52659e-11	19259
19	45330999	rs6509173	G	A	0.202803	0.991157	0.111555	0.0135377	1.71732e-16	19259
19	45333144	rs573837696	G	C	0.00111446	0.807462	-1.00729	0.178099	1.55131e-08	19259
19	45333834	rs4803760	C	T	0.199869	0.986747	0.113701	0.0136323	7.39322e-17	19259
19	45335676	rs56394238	G	A	0.452885	0.978977	0.0670387	0.0109178	8.23617e-10	19259
19	45336035	rs7359852	C	T	0.312454	0.977949	0.0723172	0.0117814	8.34243e-10	19259
19	45336443	rs3021439	A	G	0.313501	0.978034	0.0742249	0.0117678	2.83692e-10	19259
19	45337249	rs2927481	A	C	0.333268	0.979306	0.0704844	0.0115781	1.14536e-09	19259
19	45337385	rs2927480	C	G	0.312989	0.978429	0.0729614	0.0117789	5.85568e-10	19259
19	45337504	rs11667241	C	G	0.325393	0.977417	0.0710116	0.0116707	1.16775e-09	19259
19	45337737	rs11667253	T	C	0.289489	0.984495	0.081514	0.0120462	1.31674e-11	19259
19	45337863	rs12976241	C	T	0.29545	0.982507	0.0794862	0.0120041	3.55393e-11	19259
19	45338220	rs4369782	G	A	0.289223	0.984453	0.0814173	0.0120493	1.40882e-11	19259
19	45338493	rs4605275	C	T	0.289741	0.983444	0.0824249	0.0120498	7.89903e-12	19259
19	45338523	rs73048288	C	G	0.315643	0.978029	0.072456	0.0117498	6.97836e-10	19259
19	45340138	rs2927482	A	G	0.295271	0.974656	0.079611	0.0120534	3.97939e-11	19259
19	45340736	rs73048293	A	G	0.319048	0.973439	0.072495	0.0117307	6.41317e-10	19259
19	45341540	rs12462274	G	A	0.319139	0.971973	0.0743325	0.0117484	2.49884e-10	19259
19	45341904	rs12459575	A	G	0.319355	0.973127	0.0728631	0.0117419	5.45535e-10	19259
19	45341948	rs10407439	G	A	0.288995	0.975679	0.0811552	0.0121074	2.04228e-11	19259
19	45342007	rs74579864	C	G	0.317427	0.969175	0.073186	0.0117939	5.45535e-10	19259
19	45342114	rs4803761	G	A	0.322615	0.969133	0.0749128	0.0117273	1.6819e-10	19259
19	45342161	rs4803762	A	G	0.322658	0.96789	0.0707215	0.0117451	1.72945e-09	19259
19	45342241	rs4239533	G	A	0.291266	0.96997	0.0826979	0.0121104	8.56922e-12	19259
19	45345623	rs2199575	A	G	0.298947	0.968404	0.0749705	0.0119765	3.85492e-10	19259
19	45345708	rs2199576	A	G	0.183295	0.964743	0.108271	0.0142997	3.68725e-14	19259
19	45345787	rs111371860	T	A	0.0624586	0.949398	-0.153496	0.0229513	2.26412e-11	19259
19	45346551	rs1985096	T	A	0.178176	0.965515	0.11703	0.0144585	5.76379e-16	19259
19	45346666	rs148601586	G	C	0.0130566	0.931726	0.29125	0.0493057	3.48349e-09	19259
19	45347561	rs11668738	G	T	0.165622	0.969793	0.134681	0.0148136	9.74966e-20	19259
19	45347911	rs4452060	A	C	0.430305	0.977759	0.0724685	0.0110622	5.71432e-11	19259
19	45348522	rs12162222	T	G	0.30144	0.96813	0.0727134	0.0119564	1.1902e-09	19259
19	45349369	rs2927472	C	T	0.16393	0.971793	0.13453	0.0148557	1.35613e-19	19259
19	45349402	rs3810143	C	T	0.427422	0.977755	0.0722641	0.0110645	6.52659e-11	19259
19	45351891	rs2972569	G	A	0.194394	0.954996	0.107715	0.0140484	1.75514e-14	19259
19	45352487	rs12974942	T	A	0.42259	0.952463	0.0791649	0.0112065	1.61564e-12	19259
19	45354238	rs2972566	C	G	0.182545	0.949729	0.120516	0.0144099	6.09315e-17	19259
19	45355721	rs2972559	G	C	0.278784	0.943129	0.0717619	0.0124598	8.438e-09	19259
19	45356141	rs2972558	T	C	0.344581	0.955081	0.0772057	0.0116914	4.01242e-11	19259
19	45356464	rs73050205	A	T	0.269751	0.942655	0.0776035	0.0125649	6.56657e-10	19259
19	45357003	rs35396326	G	C	0.294406	0.948704	0.0753947	0.0122073	6.56657e-10	19259
19	45357291	rs4803763	C	G	0.270946	0.940212	0.0766052	0.0125688	1.09524e-09	19259
19	45357377	rs4803764	C	T	0.269929	0.941945	0.0782929	0.0125607	4.57161e-10	19259
19	45359586	rs56317818	T	C	0.278634	0.942277	0.0782258	0.0124416	3.22723e-10	19259
19	45359706	rs12462573	A	G	0.271202	0.941794	0.0771776	0.0125519	7.8133e-10	19259
19	45361646	rs365653	G	A	0.127593	0.951933	-0.189054	0.016772	1.80383e-29	19259
19	45369203	rs112422902	A	G	0.0272202	0.950974	-0.304452	0.0341996	5.47466e-19	19259
19	45372794	rs404935	A	G	0.164109	0.991466	-0.126751	0.014705	6.72012e-18	19259
19	45373565	rs395908	A	G	0.164971	0.990382	-0.12545	0.0146654	1.18758e-17	19259
19	45376284	rs519113	G	C	0.235985	0.991272	-0.0945308	0.0128155	1.62765e-13	19259
19	45377334	rs393584	A	G	0.356101	0.997366	-0.0641327	0.0113558	1.62713e-08	19259
19	45379060	rs387976	C	A	0.357744	0.991575	-0.0661231	0.0113706	6.05457e-09	19259
19	45382034	rs6859	G	A	0.422118	0.977704	-0.0739191	0.0111373	3.20004e-11	19259
19	45382675	rs41290120	A	G	0.0539211	0.977047	-0.398072	0.0243381	3.94538e-60	19259
19	45384405	rs73052307	C	T	0.159463	0.938753	-0.171933	0.0153634	4.50925e-29	19259
19	45384931	rs79701229	A	G	0.0138353	0.925229	0.279319	0.0481905	6.78599e-09	19259
19	45387034	rs283808	C	A	0.032705	0.944053	-0.303023	0.0314578	5.81869e-22	19259
19	45387057	rs283809	G	A	0.0318615	0.942165	-0.305764	0.0318939	9.07734e-22	19259
19	45387459	rs12972156	G	C	0.15421	0.974579	0.151045	0.0151712	2.37277e-23	19259
19	45387596	rs12972970	A	G	0.151324	0.974599	0.152903	0.0152787	1.41185e-23	19259
19	45388130	rs34342646	A	G	0.154148	0.973288	0.151044	0.0151524	2.09795e-23	19259
19	45389596	rs7254892	A	G	0.0249201	0.961325	-0.405101	0.0355088	3.79435e-30	19259
19	45390333	rs283815	G	A	0.208088	0.98243	0.086677	0.0134252	1.07311e-10	19259
19	45392254	rs6857	T	C	0.173072	0.982902	0.167746	0.0143857	2.02517e-31	19259
19	45394336	rs71352238	C	T	0.153293	0.985972	0.154327	0.0151105	1.72983e-24	19259
19	45394969	rs184017	G	T	0.20933	0.984215	0.086975	0.0133899	8.27249e-11	19259
19	45395266	rs157580	A	G	0.413238	0.997161	0.0877237	0.0110853	2.50178e-15	19259
19	45395619	rs2075650	G	A	0.149827	0.998524	0.157714	0.0151606	2.40675e-25	19259
19	45395714	rs157581	C	T	0.21068	0.996294	0.0885582	0.0132784	2.56936e-11	19259
19	45395844	rs34095326	A	G	0.117767	0.976352	0.129417	0.0170643	3.34877e-14	19259
19	45395909	rs34404554	G	C	0.150074	0.997574	0.158401	0.0151557	1.44034e-25	19259
19	45396144	rs11556505	T	C	0.150006	0.997709	0.158038	0.01516	1.91377e-25	19259
19	45396219	rs157582	T	C	0.210202	0.989104	0.0890605	0.0133415	2.4649e-11	19259
19	45396665	rs59007384	T	G	0.200792	0.985081	0.0998171	0.0136268	2.38841e-13	19259
19	45397229	rs1160983	A	G	0.0236746	0.984376	-0.406554	0.0360158	1.50054e-29	19259
19	45398633	rs11668327	C	G	0.196469	0.935061	-0.159309	0.0141813	2.78262e-29	19259
19	45400747	rs61679753	A	T	0.0237582	0.986988	-0.408348	0.0359219	6.05936e-30	19259
19	45408564	rs449647	T	A	0.177444	0.893027	-0.160071	0.0150456	1.96171e-26	19259
19	45408836	rs405509	G	T	0.490521	0.984735	-0.0758112	0.0109161	3.78731e-12	19259
19	45410002	rs769449	A	G	0.133005	0.969933	0.183448	0.016129	5.64787e-30	19259
19	45411941	rs429358	C	T	0.160936	0.962795	0.190629	0.0149365	2.65096e-37	19259
19	45412079	rs7412	T	C	0.0778952	0.980877	-0.419578	0.0203987	5.22454e-94	19259
19	45414399	rs72654473	A	C	0.102299	0.993736	-0.278593	0.0178662	8.08392e-55	19259
19	45415640	rs445925	A	G	0.104092	0.9614	-0.274065	0.0180365	3.81304e-52	19259
19	45415713	rs10414043	A	G	0.137665	0.937001	0.185462	0.0161707	1.88786e-30	19259
19	45415935	rs7256200	T	G	0.131312	0.934157	0.190344	0.0165136	9.70305e-31	19259
19	45416831	rs390082	G	T	0.106364	0.9607	-0.271086	0.0178751	5.97983e-52	19259
19	45421254	rs12721046	A	G	0.174029	0.889777	0.16862	0.0151048	6.16546e-29	19259
19	45422160	rs12721051	G	C	0.199903	0.885544	0.178221	0.0142965	1.14377e-35	19259
19	45422846	rs56131196	A	G	0.192927	0.875412	0.179969	0.0145651	4.50835e-35	19259
19	45422946	rs4420638	G	A	0.191292	0.874528	0.181323	0.0146249	2.67157e-35	19259
19	45423944	rs144311893	T	C	0.0212434	0.85866	-0.323128	0.0408613	2.61731e-15	19259
19	45425460	rs157595	G	A	0.397791	0.920782	0.103358	0.0115444	3.45772e-19	19259
19	45426792	rs141622900	A	G	0.0459487	0.89064	-0.391513	0.0273846	2.29002e-46	19259
19	45427125	rs111789331	A	T	0.172813	0.878208	0.172192	0.0152406	1.33867e-29	19259
19	45428234	rs66626994	A	G	0.173525	0.878826	0.178381	0.015232	1.11946e-31	19259
19	45429543	rs71352239	T	C	0.324161	0.827607	0.0781276	0.0126997	7.65564e-10	19259
19	45431453	rs114448690	A	G	0.0868916	0.77793	-0.119735	0.0217853	3.88213e-08	19259
19	45432505	rs9636134	T	A	0.352247	0.719279	0.0751935	0.0133607	1.82339e-08	19259
19	45436216	rs7260330	G	A	0.399875	0.78703	0.074802	0.0125277	2.35916e-09	19259
19	45436247	rs7246100	C	T	0.396772	0.786587	0.0817558	0.0124968	6.0654e-11	19259
19	45436657	rs28795074	A	G	0.0853003	0.7858	-0.147639	0.0218356	1.36684e-11	19259
19	45447221	rs12721109	A	G	0.0307507	0.884057	-0.350082	0.033439	1.19555e-25	19259
19	45541782	rs34827707	A	G	0.0340516	0.830004	-0.272045	0.032712	9.07035e-17	19259
19	45672478	rs149553138	A	G	0.0366873	0.807353	-0.205267	0.0322549	1.96689e-10	19259
