# Supplementary material for: Exploration of haplotype research consortium imputation for genome-wide association studies in 20,032 Generation Scotland participants
Source: Genome Med. 2017 Mar 7;9:23. doi: 10.1186/s13073-017-0414-4 (PMC5339960; doi:10.1186/s13073-017-0414-4)
Supplement: Additional file 12: — GS_HRC_imputed_Urea_significant_SNPS. (XLSX 12 kb) [file 13073_2017_414_MOESM12_ESM.xlsx]

## Sheet: Urea
Chr	Pos	rsID	effectAlleleB	otherAlleleA	Minor_Allele_Frequency	Imputation_Quality	Beta	SEBeta	P	N
1	155123837	rs6676150	C	G	0.427753	0.994746	0.0598385	0.010951	4.65014e-08	19293
1	155178782	rs760077	T	A	0.424686	0.98006	-0.0638853	0.0109954	6.2397e-09	19293
1	155184975	rs140081212	G	A	0.426657	0.977626	-0.0620097	0.0109918	1.68618e-08	19293
3	187686554	rs150598880	C	T	0.157805	0.995899	-0.092816	0.0147519	3.13798e-10	19293
3	187687840	rs16862780	A	G	0.157402	0.999973	-0.0928044	0.0147368	3.02559e-10	19293
3	187687890	rs16862782	A	C	0.157499	0.9997	-0.0927972	0.0147365	3.0326e-10	19293
3	187688669	rs1348637	G	A	0.157545	0.999494	-0.0918724	0.0147434	4.62196e-10	19293
3	187691246	rs7614026	G	C	0.157512	0.996324	-0.0921464	0.0147672	4.37804e-10	19293
3	187710426	rs9860469	G	A	0.322261	0.999888	-0.0681582	0.0115042	3.13026e-09	19293
3	187710454	rs9843015	C	T	0.321992	0.998947	-0.06798	0.0115105	3.50726e-09	19293
3	187711260	rs12330329	A	G	0.322475	0.999343	-0.0681597	0.0115035	3.12067e-09	19293
3	187713718	rs10937329	A	T	0.322264	0.999822	-0.0679698	0.0115034	3.44889e-09	19293
3	187714868	rs2030031	C	G	0.322336	0.999771	-0.0681466	0.0115042	3.14945e-09	19293
3	187716886	rs1553091	G	A	0.327565	0.999062	-0.0676234	0.0114563	3.57552e-09	19293
3	187717540	rs4686914	T	C	0.322143	0.999311	-0.0684771	0.0115102	2.69336e-09	19293
3	187719348	rs9880162	G	A	0.316422	0.996368	-0.0713992	0.011592	7.30537e-10	19293
3	187720627	rs12637415	C	T	0.317785	0.999797	-0.070844	0.0115554	8.74317e-10	19293
3	187720687	rs12634556	T	C	0.317799	0.999782	-0.0710499	0.0115541	7.78075e-10	19293
3	187721537	rs9290867	A	T	0.317695	0.999665	-0.0712513	0.0115516	6.91236e-10	19293
3	187722392	rs11924549	G	C	0.318625	0.999902	-0.0707049	0.011549	9.22988e-10	19293
3	187723567	rs9809023	C	T	0.318539	0.99975	-0.070415	0.0115464	1.07103e-09	19293
3	187723836	rs9864543	T	C	0.3186	0.99988	-0.0705324	0.0115463	1.00487e-09	19293
3	187724838	rs9870112	T	G	0.318606	0.999939	-0.0707121	0.0115501	9.22988e-10	19293
3	187727215	rs9857035	A	G	0.318578	0.999955	-0.0703672	0.0115432	1.08766e-09	19293
3	187727515	rs11924318	A	G	0.318347	0.993881	-0.0705223	0.0115801	1.12938e-09	19293
3	187736055	rs9820812	A	T	0.254675	0.996402	-0.0741908	0.0123353	1.80424e-09	19293
5	40635920	rs112647987	T	G	0.0680398	0.989722	-0.119017	0.0214928	3.06747e-08	19293
7	1270699	rs6950388	A	G	0.187224	0.952974	0.0797059	0.014097	1.56657e-08	19293
7	151406220	rs17173238	G	A	0.281998	0.972777	0.068625	0.0121697	1.71025e-08	19293
7	151411494	rs73728279	T	G	0.292599	0.927719	0.0698367	0.0123458	1.54279e-08	19293
7	151413124	rs6464165	C	T	0.295172	0.926241	0.0714658	0.0123434	7.046e-09	19293
7	151413194	rs10224210	C	T	0.279878	0.923989	0.0730428	0.0125392	5.70627e-09	19293
7	151414329	rs10265221	C	T	0.286097	0.921526	0.0690598	0.0124507	2.91175e-08	19293
7	151415041	rs10224002	G	A	0.287419	0.921351	0.0714528	0.0124343	9.11467e-09	19293
7	151415256	rs10253736	T	C	0.283795	0.914616	0.0715485	0.0125284	1.12373e-08	19293
7	151415536	rs10254101	T	C	0.287114	0.917844	0.0698164	0.0124572	2.08875e-08	19293
