# Supplementary material for: Exploration of haplotype research consortium imputation for genome-wide association studies in 20,032 Generation Scotland participants
Source: Genome Med. 2017 Mar 7;9:23. doi: 10.1186/s13073-017-0414-4 (PMC5339960; doi:10.1186/s13073-017-0414-4)
Supplement: Additional file 13: — GS_HRC_imputed_Waist_Hip_Ratio_significant_SNPS. (XLSX 8 kb) [file 13073_2017_414_MOESM13_ESM.xlsx]

## Sheet: WHR
Chr	Pos	rsID	effectAlleleB	otherAlleleA	Minor_Allele_Frequency	Imputation_Quality	Beta	SEBeta	P	N
6	127440047	rs577721086	C	T	0.055989	0.895128	0.17493	0.0247321	1.51618e-12	19645
6	127454893	rs72959041	A	G	0.0566441	0.895813	0.187485	0.0246057	2.54484e-14	19645
6	127524398	rs72961007	A	C	0.0744118	0.895541	0.143163	0.0215509	3.07311e-11	19645
6	127529780	rs72961013	A	G	0.0740686	0.892749	0.146636	0.0216085	1.15247e-11	19645
9	105853716	rs149924309	T	C	0.00226761	0.810389	0.692612	0.125829	3.70478e-08	19645
14	94762510	rs187209742	G	T	0.0023425	0.697565	-0.721152	0.132211	4.90965e-08	19645
15	70439786	.	G	A	0.000582815	0.776212	1.42022	0.249692	1.28637e-08	19645
