# Supplementary material for: Exploration of haplotype research consortium imputation for genome-wide association studies in 20,032 Generation Scotland participants
Source: Genome Med. 2017 Mar 7;9:23. doi: 10.1186/s13073-017-0414-4 (PMC5339960; doi:10.1186/s13073-017-0414-4)
Supplement: Additional file 14: — GS_HRC_imputed_Body_Fat_significant_SNPS. (XLSX 19 kb) [file 13073_2017_414_MOESM14_ESM.xlsx]

## Sheet: Body Fat
BodyFat	Pos	rsID	effectAlleleB	otherAlleleA	Minor_Allele_Frequency	Imputation_Quality	Beta	SEBeta	P	N
1	192881103	rs58637690	C	T	0.0230556	0.996033	1.44487	0.257096	1.90999e-08	19480
1	192884136	rs10494677	A	G	0.0231242	0.997412	1.44987	0.256448	1.57062e-08	19480
1	192884875	rs10494676	A	C	0.023093	0.997992	1.44872	0.256527	1.62839e-08	19480
1	192885636	rs10921284	T	A	0.0230868	0.999018	1.44343	0.256435	1.81415e-08	19480
1	192891048	rs2370026	C	T	0.0230057	0.98798	1.44141	0.258655	2.50835e-08	19480
1	192893075	rs10921288	C	A	0.0234612	0.986909	1.46561	0.256065	1.04306e-08	19480
1	192894264	rs56921005	C	T	0.0233027	0.98393	1.43584	0.25749	2.45704e-08	19480
2	227660641	rs142101835	G	A	0.00222141	0.686729	5.5365	1.00166	3.25189e-08	19480
5	76742615	rs560546550	C	G	0.000696387	0.888095	-9.33975	1.57701	3.172e-09	19480
16	17177110	rs571835655	A	G	0.00107952	0.819637	-7.25177	1.29281	2.03142e-08	19480
16	53797908	rs7206790	G	C	0.46749	0.960292	0.516983	0.0796433	8.51423e-11	19480
16	53798523	rs8047395	A	G	0.49484	0.980066	0.471417	0.0784201	1.83904e-09	19480
16	53798622	rs8047587	T	G	0.432005	0.990962	0.578519	0.0789444	2.33297e-13	19480
16	53799507	rs9937053	A	G	0.415283	0.99967	0.579195	0.0787481	1.90872e-13	19480
16	53799847	rs9937354	A	G	0.415244	0.999675	0.580313	0.0787446	1.71201e-13	19480
16	53799905	rs9928094	G	A	0.415283	0.99975	0.581374	0.0787602	1.56428e-13	19480
16	53799977	rs9930333	G	T	0.414462	0.99999	0.588522	0.0787848	8.01952e-14	19480
16	53799985	rs9930397	A	T	0.414439	0.99999	0.587908	0.0787909	8.54612e-14	19480
16	53800200	rs9940278	T	C	0.414427	0.999952	0.587638	0.0787934	8.78696e-14	19480
16	53800568	rs9939973	A	G	0.414436	0.999995	0.587897	0.0787915	8.55876e-14	19480
16	53800629	rs9940646	G	C	0.414436	0.999995	0.587904	0.0787924	8.55876e-14	19480
16	53800754	rs9940128	A	G	0.414437	1	0.587921	0.0787926	8.54612e-14	19480
16	53800954	rs1421085	C	T	0.395057	0.999867	0.631828	0.0793798	1.72653e-15	19480
16	53801343	rs1421086	A	C	0.414462	0.999833	0.588908	0.0788016	7.82105e-14	19480
16	53801549	rs9923147	T	C	0.414458	0.999818	0.588906	0.0788035	7.83342e-14	19480
16	53801985	rs9923544	T	C	0.414773	0.999748	0.590845	0.078805	6.5019e-14	19480
16	53802494	rs11642015	T	C	0.395341	0.999119	0.631943	0.0794118	1.75125e-15	19480
16	53803156	rs8055197	A	G	0.494319	0.998747	0.469057	0.0777119	1.58129e-09	19480
16	53803187	rs1558901	T	A	0.414547	0.99939	0.592416	0.0788246	5.66395e-14	19480
16	53803223	rs62048402	A	G	0.395165	0.999379	0.634022	0.0794003	1.40373e-15	19480
16	53803574	rs1558902	A	T	0.39526	0.999686	0.63377	0.0793891	1.42726e-15	19480
16	53804340	rs1861866	T	C	0.494041	0.999012	0.465476	0.0776875	2.07725e-09	19480
16	53804965	rs10852521	C	T	0.492017	0.998927	0.457461	0.0776503	3.83174e-09	19480
16	53805207	rs11075985	A	C	0.41583	0.999416	0.582909	0.0787874	1.37717e-13	19480
16	53806280	rs9922047	G	C	0.493343	0.998605	0.453471	0.0776096	5.12782e-09	19480
16	53806453	rs56094641	G	A	0.396224	0.999066	0.62636	0.0793246	2.87607e-15	19480
16	53807764	rs17817288	G	A	0.487757	0.998885	0.487014	0.0775819	3.44239e-10	19480
16	53809123	rs55872725	T	C	0.395112	0.999795	0.642983	0.0793934	5.55489e-16	19480
16	53809247	rs1121980	A	G	0.41488	0.998484	0.592836	0.0788469	5.52703e-14	19480
16	53810546	rs7187250	A	C	0.387364	0.999193	0.576712	0.0796447	4.45198e-13	19480
16	53810686	rs7193144	C	T	0.388435	0.999543	0.580069	0.0796349	3.23821e-13	19480
16	53810943	rs62033399	T	C	0.387373	0.999312	0.580724	0.0796685	3.11693e-13	19480
16	53811788	rs62033400	G	A	0.38833	0.99942	0.582882	0.0796472	2.5115e-13	19480
16	53812433	rs8063057	C	T	0.389246	0.999586	0.572968	0.0795767	6.01285e-13	19480
16	53812614	rs8057044	A	G	0.475766	0.995501	0.464707	0.0780755	2.64848e-09	19480
16	53813367	rs17817449	G	T	0.388158	0.999762	0.583605	0.0796684	2.38135e-13	19480
16	53813450	rs8043757	T	A	0.388251	0.999694	0.580253	0.0796443	3.20345e-13	19480
16	53814363	rs9972653	T	G	0.39247	0.994753	0.58751	0.0796312	1.60826e-13	19480
16	53815435	rs17817497	C	T	0.386767	0.999501	0.59384	0.0798003	9.94916e-14	19480
16	53816275	rs8050136	A	C	0.387597	0.999403	0.585583	0.0797295	2.06345e-13	19480
16	53816752	rs8051591	G	A	0.387622	0.999415	0.586095	0.0797207	1.95483e-13	19480
16	53816838	rs9935401	A	G	0.386598	0.999573	0.586739	0.0797386	1.86287e-13	19480
16	53818167	rs9933509	C	T	0.405646	0.999738	0.537074	0.0791585	1.16255e-11	19480
16	53818460	rs3751812	T	G	0.385408	0.9999	0.58508	0.0798296	2.3169e-13	19480
16	53818708	rs3751813	T	G	0.460995	0.989107	0.427756	0.078429	4.92351e-08	19480
16	53818724	rs3751814	A	G	0.386834	0.999872	0.576451	0.079713	4.77411e-13	19480
16	53818813	rs9931900	G	A	0.405584	0.999765	0.535796	0.0791477	1.29167e-11	19480
16	53818834	rs56313538	G	A	0.386792	0.999852	0.576688	0.0797157	4.67881e-13	19480
16	53819169	rs9936385	C	T	0.387031	0.996968	0.577836	0.0798374	4.56505e-13	19480
16	53819198	rs9923233	C	G	0.387031	0.996968	0.577947	0.0798341	4.50843e-13	19480
16	53819367	rs9923312	A	G	0.387031	0.996968	0.577947	0.0798341	4.50843e-13	19480
16	53819771	rs11075988	A	G	0.387037	0.996881	0.577836	0.079825	4.52729e-13	19480
16	53819877	rs11075989	T	C	0.386953	0.996646	0.57878	0.0798465	4.20935e-13	19480
16	53819893	rs11075990	G	A	0.386953	0.996646	0.57878	0.0798465	4.20935e-13	19480
16	53819937	rs11075991	T	A	0.386958	0.996633	0.576776	0.0798403	5.04339e-13	19480
16	53820066	rs11075992	C	T	0.387038	0.996806	0.575305	0.0798238	5.71176e-13	19480
16	53820503	rs9926289	A	G	0.387002	0.996799	0.579037	0.0798354	4.08007e-13	19480
16	53820527	rs9939609	A	T	0.386801	0.996343	0.581329	0.0798395	3.30801e-13	19480
16	53820813	rs9937709	G	A	0.405806	0.997028	0.537673	0.0792587	1.17078e-11	19480
16	53820996	rs9927317	G	C	0.386097	0.996714	0.583061	0.0799058	2.94564e-13	19480
16	53821125	rs17817712	G	A	0.385698	0.996832	0.587347	0.0799476	2.03228e-13	19480
16	53821297	rs7206410	C	T	0.387009	0.996812	0.578437	0.0798383	4.32093e-13	19480
16	53821413	rs7206629	C	T	0.405696	0.996785	0.54	0.07927	9.61442e-12	19480
16	53821615	rs7202116	G	A	0.386948	0.996624	0.579135	0.079849	4.08007e-13	19480
16	53821690	rs7202296	G	A	0.386955	0.996643	0.579129	0.0798481	4.08007e-13	19480
16	53821862	rs7201850	T	C	0.405655	0.996746	0.539741	0.0792927	9.96958e-12	19480
16	53822142	rs66908032	A	C	0.386917	0.996571	0.581079	0.0798515	3.41338e-13	19480
16	53822183	rs72803697	T	C	0.38693	0.996609	0.580548	0.0798536	3.59073e-13	19480
16	53822237	rs62033403	G	A	0.386933	0.996575	0.580176	0.0798605	3.73414e-13	19480
16	53822239	rs62033404	G	A	0.386928	0.996554	0.580542	0.0798601	3.60858e-13	19480
16	53822387	rs62033405	T	C	0.385592	0.996588	0.587095	0.0799681	2.11043e-13	19480
16	53822440	rs7206122	A	G	0.386873	0.996406	0.579007	0.0798646	4.17231e-13	19480
16	53822502	rs7190396	G	T	0.386902	0.996505	0.579912	0.0798598	3.82446e-13	19480
16	53822651	rs7185735	G	A	0.386923	0.996602	0.579786	0.0798564	3.86073e-13	19480
16	53823727	rs79994966	C	T	0.385608	0.99684	0.58742	0.0799463	2.01673e-13	19480
16	53824007	rs11646715	A	G	0.481365	0.986539	0.458825	0.07827	4.57121e-09	19480
16	53824226	rs62033406	G	A	0.409228	0.991764	0.522489	0.0793243	4.49591e-11	19480
16	53825488	rs9941349	T	C	0.404379	0.996791	0.547037	0.0793658	5.4781e-12	19480
16	53826028	rs28567725	C	T	0.404287	0.99666	0.539311	0.0793905	1.0972e-11	19480
16	53827179	rs9931494	G	C	0.404077	0.996394	0.541246	0.0794253	9.45757e-12	19480
16	53827479	rs10468280	G	A	0.385316	0.996069	0.583316	0.080016	3.0997e-13	19480
16	53827962	rs62033408	G	A	0.385839	0.996219	0.590875	0.0799926	1.5061e-13	19480
16	53828066	rs17817964	T	C	0.385556	0.996167	0.594172	0.0800062	1.1145e-13	19480
16	53830055	rs62033413	G	C	0.407044	0.999375	0.598199	0.0791947	4.2364e-14	19480
16	53830452	rs9930501	G	A	0.426332	0.999369	0.55502	0.0787138	1.77495e-12	19480
16	53830465	rs9930506	G	A	0.426298	0.999323	0.556552	0.0787191	1.54812e-12	19480
16	53830491	rs9932754	C	T	0.426309	0.999389	0.555979	0.0787173	1.62974e-12	19480
16	53830867	rs9933040	A	T	0.426404	0.999695	0.556736	0.0787094	1.51273e-12	19480
16	53831146	rs9922708	T	C	0.426278	0.998933	0.557533	0.078754	1.44753e-12	19480
16	53831354	rs72805611	T	C	0.407065	0.999693	0.599789	0.0791709	3.56713e-14	19480
16	53831771	rs9922619	T	G	0.42598	0.998848	0.561861	0.0787903	9.95726e-13	19480
16	53834607	rs7188250	C	T	0.408725	0.99894	0.586962	0.0792143	1.26495e-13	19480
16	53834608	rs72805612	A	G	0.407052	0.999508	0.597315	0.0791909	4.60287e-14	19480
16	53837144	rs11075993	T	G	0.406865	0.999461	0.598111	0.0791899	4.25775e-14	19480
16	53837342	rs72805613	G	A	0.407357	0.999428	0.599348	0.0791551	3.68017e-14	19480
16	53839135	rs8044769	C	T	0.481394	0.992435	0.435385	0.0780269	2.40598e-08	19480
16	53840525	rs12149574	G	C	0.407155	0.999696	0.597417	0.079132	4.3649e-14	19480
16	53842908	rs12149832	A	G	0.406548	0.997726	0.60157	0.0792643	3.21323e-14	19480
16	53845169	rs11649091	G	T	0.425663	0.99574	0.579204	0.0787028	1.84765e-13	19480
16	53845487	rs11642841	A	C	0.392898	0.972488	0.516557	0.0804949	1.38751e-10	19480
18	46837578	rs141793746	T	G	0.00297274	0.855661	4.31755	0.781546	3.30671e-08	19480
